# Supplementary material for: The optimal sampling design for littoral habitats modelling: A case study from the north-western Mediterranean
Source: PLoS One. 2018 May 24;13(5):e0197234. doi: 10.1371/journal.pone.0197234 (PMC5967749; doi:10.1371/journal.pone.0197234)
Supplement: S1 Table — Projected coordinates, environmental variables and the presence/absence (1/0) of each habitat are presented for each point. Slope code: 1 = 0º-10.8º; 2 = 10.8º-22.8º; 3 = 22.8º-45.1º; 4 = 45.1º-68.2º; 5 = 68.2º-87.8º. Habitats code: Riv = Rissoella verruculosa; Lby = Lithophyllum byssoides; Tro = Lithophyllum byssoides rims ("Trottoir”); Neo = Neogoniolithon brassica-florida; Hph = Hildenbrandia rubra/ Phymatolithon lenormandi. (XLSX) [file pone.0197234.s002.xlsx]

## Sheet: tab16000_full
S1 Table
Full data base.Projected coordinates, environmental variables and the presence/absence (1 /0) of each habitat are presented for each points. Slope code: 1 = 0º-10. 8º ; 2 = 10.8 º-22. 8º; 3= 22.8 º-45.1 º; 4 = 45.1 º-68.2º; 5= 68.2º-87.8º. Habitats code: Riv = Rissoella verruculosa; Lby= Lithophyllum byssoides; Tro= Lithophyllum byssoides rims ("Trottoir); Neo= Neogoniolithon brassica-florida; Hp…
ID Point	European Datum 1950 UTMZone 31N		Environmental variables						Habitat
	X	Y	SST average	WH average	WH minimum	Slope	Geology	Substrate Type	Riv	Lby	Tro	Neo	Hph	Cme
1	429170	4.57221e+06	18.2366	0.529166	0.0200193	1	Artificial	A	0	0	0	0	0	0
2	429178	4.57221e+06	18.2366	0.529166	0.0200193	3	Artificial	A	0	0	0	0	0	0
3	429186	4.57222e+06	18.2366	0.529166	0.0200193	1	Artificial	A	0	0	0	0	0	0
4	429194	4.57222e+06	18.2366	0.529166	0.0200193	2	Artificial	A	0	0	0	0	0	0
5	429202	4572229	18.2366	0.529166	0.0200193	1	Artificial	A	0	0	0	0	0	0
6	429210	4572235	18.2366	0.529166	0.0200193	2	Artificial	A	0	0	0	0	0	0
7	429218	4572241	18.2366	0.529166	0.0200193	2	Artificial	A	0	0	0	0	0	0
8	429226	4572247	18.2366	0.529166	0.0200193	2	Artificial	A	0	0	0	0	0	0
9	429234	4572253	18.2366	0.529166	0.0200193	2	Artificial	A	0	0	0	0	0	0
10	429242	4572259	18.2366	0.529166	0.0200193	3	Artificial	A	0	0	0	0	0	0
11	429250	4572265	18.2366	0.529166	0.0200193	3	Artificial	A	0	0	0	0	0	0
12	429258	4.57227e+06	18.2366	0.529166	0.0200193	1	Artificial	A	0	0	0	0	0	0
13	429266	4572278	18.2366	0.529166	0.0200193	2	Artificial	A	0	0	0	0	0	0
14	429273	4.57228e+06	18.2366	0.529166	0.0200193	2	Artificial	A	0	0	0	0	0	0
15	429281	4572291	18.2366	0.529166	0.0200193	2	Artificial	A	0	0	0	0	0	0
16	429288	4572298	18.2366	0.529166	0.0200193	2	Artificial	A	0	0	0	0	0	0
17	429295	4572305	18.2366	0.529166	0.0200193	2	Artificial	A	0	0	0	0	0	0
18	429302	4572312	18.2366	0.529166	0.0200193	2	Artificial	A	0	0	0	0	0	0
19	429309	4.57232e+06	18.2366	0.529166	0.0200193	2	Artificial	A	0	0	0	0	0	0
20	429316	4.57233e+06	18.2366	0.529166	0.0200193	2	Artificial	A	0	0	0	0	0	0
21	429323	4572334	18.2366	0.529166	0.0200193	2	Artificial	A	0	0	0	0	0	0
22	429330	4572341	18.2366	0.529166	0.0200193	3	Artificial	A	0	0	0	0	0	0
23	429343	4572356	18.2366	0.529166	0.0200193	3	Artificial	A	0	0	0	0	0	0
24	429349	4572364	18.2366	0.529166	0.0200193	2	Artificial	A	0	0	0	0	0	0
25	429356	4.57237e+06	18.2366	0.529166	0.0200193	2	Artificial	A	0	0	0	0	0	0
26	429362	4572379	18.2366	0.529166	0.0200193	2	Artificial	A	0	0	0	0	0	0
27	429381	4.5724e+06	18.2366	0.529166	0.0200193	2	Artificial	A	0	0	0	0	0	0
28	429387	4572410	18.2366	0.529166	0.0200193	1	Artificial	A	0	0	0	0	0	0
29	429393	4.57242e+06	18.2366	0.529166	0.0200193	2	Artificial	A	0	0	0	0	0	0
30	429399	4.57243e+06	18.2366	0.529166	0.0200193	2	Artificial	A	0	0	0	0	0	0
31	429405	4.57243e+06	18.2366	0.529166	0.0200193	1	Artificial	A	0	0	0	0	0	0
32	429411	4.57244e+06	18.2366	0.529166	0.0200193	2	Artificial	A	0	0	0	0	0	0
33	429417	4.57245e+06	18.2366	0.529166	0.0200193	2	Artificial	A	0	0	0	0	0	0
34	429423	4.57246e+06	18.2366	0.529166	0.0200193	2	Artificial	A	0	0	0	0	0	0
35	429429	4.57247e+06	18.2366	0.529166	0.0200193	2	Artificial	A	0	0	0	0	0	0
36	429435	4572474	18.2366	0.529166	0.0200193	1	Artificial	A	0	0	0	0	0	0
37	429442	4572482	18.2366	0.529166	0.0200193	1	Artificial	A	0	0	0	0	0	0
38	429448	4572490	18.2366	0.529166	0.0200193	1	Artificial	A	0	0	0	0	0	0
39	429454	4572498	18.2366	0.529166	0.0200193	1	Artificial	A	0	0	0	0	0	0
40	429460	4572506	18.2366	0.529166	0.0200193	2	Artificial	A	0	0	0	0	0	0
41	429466	4572514	18.2366	0.529166	0.0200193	2	Artificial	A	0	0	0	0	0	0
42	429472	4.57252e+06	18.2366	0.529166	0.0200193	2	Artificial	A	0	0	0	0	0	0
43	429478	4.57253e+06	18.2366	0.529166	0.0200193	1	Artificial	A	0	0	0	0	0	0
44	429497	4.57255e+06	18.2366	0.529166	0.0200193	2	Artificial	A	0	0	0	0	0	0
45	429503	4.57256e+06	18.2366	0.529166	0.0200193	2	Artificial	A	0	0	0	0	0	0
46	429509	4572569	18.2366	0.529166	0.0200193	1	Artificial	A	0	0	0	0	0	0
47	429521	4572585	18.2366	0.529166	0.0200193	1	Artificial	A	0	0	0	0	0	0
48	429527	4572593	18.2366	0.529166	0.0200193	2	Artificial	A	0	0	0	0	0	0
49	429533	4572601	18.2366	0.529166	0.0200193	1	Artificial	A	0	0	0	0	0	0
50	429539	4572609	18.2366	0.529166	0.0200193	2	Artificial	A	0	0	0	0	0	0
51	429545	4572617	18.2366	0.529166	0.0200193	2	Artificial	A	0	0	0	0	0	0
52	429551	4572625	18.2366	0.529166	0.0200193	1	Artificial	A	0	0	0	0	0	0
53	429558	4.57263e+06	18.2366	0.529166	0.0200193	1	Artificial	A	0	0	0	0	0	0
54	429564	4.57264e+06	18.2366	0.529166	0.0200193	2	Artificial	A	0	0	0	0	0	0
55	429570	4.57265e+06	18.2366	0.529166	0.0200193	1	Artificial	A	0	0	0	0	0	0
56	429576	4.57266e+06	18.2366	0.529166	0.0200193	2	Artificial	A	0	0	0	0	0	0
57	429582	4.57266e+06	18.2366	0.529166	0.0200193	2	Artificial	A	0	0	0	0	0	0
58	429588	4.57267e+06	18.2366	0.529166	0.0200193	2	Artificial	A	0	0	0	0	0	0
59	429594	4.57268e+06	18.2366	0.529166	0.0200193	1	Artificial	A	0	0	0	0	0	0
60	429600	4.57269e+06	18.2366	0.529166	0.0200193	2	Artificial	A	0	0	0	0	0	0
61	429606	4572696	18.2366	0.529166	0.0200193	1	Artificial	A	0	0	0	0	0	0
62	429612	4572704	18.2366	0.529166	0.0200193	2	Artificial	A	0	0	0	0	0	0
63	429618	4572712	18.2366	0.529166	0.0200193	1	Artificial	A	0	0	0	0	0	0
64	429625	4572720	18.2366	0.529166	0.0200193	1	Artificial	A	0	0	0	0	0	0
65	429631	4572728	18.2366	0.529166	0.0200193	1	Artificial	A	0	0	0	0	0	0
66	429637	4572736	18.2366	0.529166	0.0200193	2	Artificial	A	0	0	0	0	0	0
169	405173	4.56599e+06	18.3812	0.539575	0.01	1	Artificial	A	0	1	0	0	0	0
170	405166	4.56598e+06	18.3812	0.539575	0.01	1	Artificial	A	0	1	0	0	0	0
171	405159	4.56597e+06	18.3812	0.539575	0.01	3	Artificial	A	0	1	0	0	0	0
172	405151	4565964	18.3812	0.539575	0.01	3	Artificial	A	0	1	0	0	0	0
173	337238	4.54771e+06	18.6183	0.403686	0.01	2	Artificial	A	0	0	0	0	0	0
174	429734	4572863	18.2366	0.529166	0.0200193	2	Artificial	A	0	0	0	0	0	0
175	429740	4.57287e+06	18.2366	0.529166	0.0200193	2	Artificial	A	0	0	0	0	0	0
176	429746	4.57288e+06	18.2366	0.529166	0.0200193	2	Artificial	A	0	0	0	0	0	0
177	429765	4.5729e+06	18.2366	0.529166	0.0200193	2	Artificial	A	0	0	0	0	0	0
178	430357	4.57401e+06	18.2308	0.273623	0.01	1	Artificial	A	0	0	0	0	0	0
179	430229	4574531	18.2222	0.273623	0.01	1	Artificial	A	0	0	0	0	0	0
180	516146	4.65974e+06	17.1086	0.676325	0.01	3	Sedimentary	N	0	1	0	0	0	0
181	516242	4.65939e+06	17.1086	0.697848	0.01	1	Sedimentary	N	1	0	1	0	0	0
182	516231	4659388	17.1086	0.697848	0.01	1	Sedimentary	N	1	0	1	0	0	0
183	516256	4659275	17.1086	0.697848	0.01	3	Sedimentary	N	0	1	0	0	0	0
184	516252	4659266	17.1086	0.697848	0.01	1	Sedimentary	N	0	1	0	0	0	0
185	516261	4659244	17.1086	0.697848	0.01	1	Sedimentary	N	0	1	0	0	0	0
186	516371	4.65939e+06	17.1086	0.697848	0.01	2	Sedimentary	N	1	0	1	0	0	1
187	291312	4492739	18.7151	0.366784	0.0392768	1	Sedimentary	N	0	0	0	0	0	0
188	291311	4492783	18.7151	0.366784	0.0392768	2	Sedimentary	N	0	0	0	0	0	0
189	430344	4574068	18.2308	0.273623	0.01	1	Artificial	A	0	0	0	0	0	0
190	430342	4574078	18.2308	0.273623	0.01	1	Artificial	A	0	0	0	0	0	0
191	430340	4.57409e+06	18.2308	0.273623	0.01	1	Artificial	A	0	0	0	0	0	0
192	430337	4.5741e+06	18.2308	0.273623	0.01	2	Artificial	A	0	0	0	0	0	0
193	430335	4574107	18.2308	0.273623	0.01	2	Artificial	A	0	0	0	0	0	0
194	429899	4573077	18.2366	0.273623	0.01	3	Artificial	A	0	0	0	0	0	0
195	429917	4573101	18.2366	0.273623	0.01	2	Artificial	A	0	0	0	0	0	0
196	429923	4573109	18.2366	0.273623	0.01	3	Artificial	A	0	0	0	0	0	0
197	429929	4.57312e+06	18.2366	0.273623	0.01	2	Artificial	A	0	0	0	0	0	0
198	429935	4.57312e+06	18.2366	0.273623	0.01	2	Artificial	A	0	0	0	0	0	0
199	430326	4574146	18.2308	0.273623	0.01	1	Artificial	A	0	0	0	0	0	0
200	510918	4.66413e+06	17.0421	0.557614	0.01	1	Sedimentary	N	0	0	0	0	0	0
201	514691	4.66233e+06	17.0784	0.669992	0.01	5	Sedimentary	N	0	0	1	0	0	0
202	293655	4495723	18.7137	0.332339	0.0390341	1	Sedimentary	N	0	0	0	0	0	0
203	293661	4495734	18.7137	0.332339	0.0390341	2	Sedimentary	N	0	0	0	0	0	0
204	293664	4495752	18.7137	0.332339	0.0390341	2	Sedimentary	N	0	0	0	0	0	0
457	291147	4.49204e+06	18.7151	0.43645	0.0487085	1	Artificial	A	0	0	0	0	0	0
458	291147	4492045	18.7151	0.43645	0.0487085	1	Artificial	A	0	0	0	0	0	0
459	291174	4492059	18.7151	0.43645	0.0487085	1	Artificial	A	0	0	0	0	0	0
460	291226	4492089	18.7151	0.43645	0.0487085	1	Artificial	A	0	0	0	0	0	0
461	291273	4.49211e+06	18.7151	0.372125	0.0462655	1	Artificial	A	0	0	0	0	0	0
462	291283	4492117	18.7151	0.372125	0.0462655	1	Artificial	A	0	0	0	0	0	0
463	291310	4492152	18.7151	0.372125	0.0462655	1	Artificial	A	0	0	0	0	0	0
464	291265	4492136	18.7151	0.372125	0.0462655	1	Artificial	A	0	0	0	0	0	0
465	291238	4492122	18.7151	0.372125	0.0462655	1	Artificial	A	0	0	0	0	0	0
466	291238	4492122	18.7151	0.372125	0.0462655	1	Artificial	A	0	0	0	0	0	0
467	291220	4492112	18.7151	0.43645	0.0487085	1	Artificial	A	0	0	0	0	0	0
468	291170	4492170	18.7151	0.372125	0.0462655	1	Artificial	A	0	0	0	0	0	0
493	292669	4.4943e+06	18.7141	0.136326	0.0154982	1	Sedimentary	A	0	0	0	0	0	0
494	292690	4.49426e+06	18.7141	0.136326	0.0154982	1	Sedimentary	A	0	0	0	0	0	0
495	292696	4494252	18.7141	0.136326	0.0154982	1	Sedimentary	A	0	0	0	0	0	0
496	292734	4494190	18.7141	0.136326	0.0154982	2	Sedimentary	A	0	0	0	0	0	0
497	292744	4.49417e+06	18.7141	0.344906	0.0485987	1	Sedimentary	A	0	0	0	0	0	0
498	292744	4.49417e+06	18.7141	0.344906	0.0485987	1	Sedimentary	A	0	0	0	0	0	0
499	292769	4494127	18.7141	0.344906	0.0485987	1	Sedimentary	A	0	0	0	0	0	0
500	292654	4494686	18.7141	0.321517	0.0352788	1	Sedimentary	N	0	0	0	0	0	0
501	292664	4494698	18.7141	0.321517	0.0352788	1	Sedimentary	N	0	0	0	0	0	0
502	292675	4.49471e+06	18.7141	0.321517	0.0352788	1	Sedimentary	N	0	0	0	0	0	0
503	292712	4.49475e+06	18.7141	0.321517	0.0352788	2	Sedimentary	N	0	0	0	0	0	0
504	292749	4.4948e+06	18.7141	0.321517	0.0352788	2	Sedimentary	N	0	0	0	0	0	0
505	292746	4494807	18.7141	0.321517	0.0352788	2	Sedimentary	N	0	0	0	0	0	0
506	292756	4494816	18.7141	0.321517	0.0352788	1	Sedimentary	N	0	0	0	0	0	0
507	292752	4.49482e+06	18.7141	0.321517	0.0352788	2	Sedimentary	N	0	0	0	0	0	0
508	292789	4494848	18.7141	0.321517	0.0352788	2	Sedimentary	N	0	0	0	0	0	0
509	292792	4494854	18.7141	0.321517	0.0352788	2	Sedimentary	N	0	0	0	0	0	0
510	292793	4.49486e+06	18.7141	0.321517	0.0352788	1	Sedimentary	N	0	0	0	0	0	0
511	292796	4.49487e+06	18.7141	0.321517	0.0352788	2	Sedimentary	N	0	0	0	0	0	0
512	292837	4.49489e+06	18.7141	0.321517	0.0352788	2	Sedimentary	N	0	0	0	0	0	0
513	292854	4.49492e+06	18.7141	0.321517	0.0352788	1	Sedimentary	N	0	0	0	0	0	0
514	292857	4.49492e+06	18.7141	0.321517	0.0352788	1	Sedimentary	N	0	0	0	0	0	0
515	292863	4494921	18.7141	0.321517	0.0352788	1	Sedimentary	N	0	0	0	0	0	0
516	292864	4494929	18.7141	0.321517	0.0352788	2	Sedimentary	N	0	0	0	0	0	0
517	292867	4.49495e+06	18.7141	0.321517	0.0352788	2	Sedimentary	N	0	0	0	0	0	0
518	292875	4494957	18.7141	0.321517	0.0352788	3	Sedimentary	N	0	0	0	0	0	0
519	292882	4.49496e+06	18.7141	0.321517	0.0352788	2	Sedimentary	N	0	0	0	0	0	0
520	292899	4494973	18.7141	0.321517	0.0352788	2	Sedimentary	N	0	0	0	0	0	0
521	292916	4494997	18.7141	0.321517	0.0352788	2	Sedimentary	N	0	0	0	0	0	0
522	292942	4495017	18.7141	0.321517	0.0352788	3	Sedimentary	N	0	0	0	0	0	0
523	292949	4495022	18.7141	0.321517	0.0352788	1	Sedimentary	N	0	0	0	0	0	0
524	292961	4495033	18.7141	0.321517	0.0352788	2	Sedimentary	N	0	0	0	0	0	0
525	292972	4.49504e+06	18.7141	0.321517	0.0352788	2	Sedimentary	N	0	0	0	0	0	0
526	292976	4495052	18.7141	0.321517	0.0352788	2	Sedimentary	N	0	0	0	0	0	0
527	514820	4.67863e+06	16.9729	0.152341	0.01	1	Artificial	A	0	0	0	0	0	0
528	514809	4.67863e+06	16.9729	0.152341	0.01	1	Artificial	A	0	0	0	0	0	0
67	429643	4572744	18.2366	0.529166	0.0200193	2	Artificial	A	0	0	0	0	0	0
68	429649	4.57275e+06	18.2366	0.529166	0.0200193	2	Artificial	A	0	0	0	0	0	0
69	429655	4.57276e+06	18.2366	0.529166	0.0200193	2	Artificial	A	0	0	0	0	0	0
70	429661	4.57277e+06	18.2366	0.529166	0.0200193	2	Artificial	A	0	0	0	0	0	0
71	429667	4.57278e+06	18.2366	0.529166	0.0200193	2	Artificial	A	0	0	0	0	0	0
72	429673	4.57278e+06	18.2366	0.529166	0.0200193	2	Artificial	A	0	0	0	0	0	0
73	429679	4.57279e+06	18.2366	0.529166	0.0200193	3	Artificial	A	0	0	0	0	0	0
74	429686	4.5728e+06	18.2366	0.529166	0.0200193	2	Artificial	A	0	0	0	0	0	0
75	429692	4.57281e+06	18.2366	0.529166	0.0200193	2	Artificial	A	0	0	0	0	0	0
76	429698	4572815	18.2366	0.529166	0.0200193	2	Artificial	A	0	0	0	0	0	0
77	429704	4572823	18.2366	0.529166	0.0200193	2	Artificial	A	0	0	0	0	0	0
78	429710	4572831	18.2366	0.529166	0.0200193	2	Artificial	A	0	0	0	0	0	0
79	429716	4572839	18.2366	0.529166	0.0200193	2	Artificial	A	0	0	0	0	0	0
80	429722	4572847	18.2366	0.529166	0.0200193	2	Artificial	A	0	0	0	0	0	0
81	429728	4572855	18.2366	0.529166	0.0200193	2	Artificial	A	0	0	0	0	0	0
82	514032	4662706	17.0697	0.613286	0.01	3	Sedimentary	N	0	0	0	0	0	0
83	514080	4662754	17.0697	0.613286	0.01	4	Sedimentary	N	0	1	0	0	0	0
84	514307	4662587	17.0697	0.347092	0.022061	2	Sedimentary	N	1	0	1	0	0	0
85	296088	4.49859e+06	18.7126	0.030963	0.01	2	Sedimentary	A	0	0	0	0	0	0
86	296055	4.49852e+06	18.7126	0.030963	0.01	2	Sedimentary	A	0	0	0	0	0	0
87	325677	4.53979e+06	18.6449	0.471859	0.01	1	Artificial	A	0	0	0	0	0	0
88	313851	4526419	18.6799	0.394774	0.0179812	2	Sedimentary	N	0	0	0	0	0	0
89	313851	4526419	18.6799	0.394774	0.0179812	3	Sedimentary	N	0	0	0	0	0	0
90	337235	4.54771e+06	18.6183	0.403686	0.01	2	Artificial	A	0	0	0	0	0	0
91	337236	4.54771e+06	18.6183	0.403686	0.01	2	Artificial	A	0	0	0	0	0	0
92	337236	4.54771e+06	18.6183	0.403686	0.01	2	Artificial	A	0	0	0	0	0	0
93	335851	4.54766e+06	18.6203	0.375442	0.01	2	Artificial	N	0	0	0	0	0	0
94	335849	4.54766e+06	18.6203	0.375442	0.01	2	Artificial	A	0	0	0	0	0	0
95	335839	4547647	18.6203	0.375442	0.01	2	Artificial	A	0	0	0	0	0	0
96	335778	4547691	18.6203	0.285881	0.0118704	2	Artificial	N	0	0	0	0	0	0
97	335698	4547520	18.6203	0.285881	0.0118704	1	Artificial	N	0	0	0	0	0	0
98	515388	4.68846e+06	16.8966	0.539056	0.01	2	Metamorphic	N	0	0	0	0	0	0
99	521226	4.67767e+06	16.8791	0.381745	0.0462635	1	Sedimentary	N	0	0	0	0	0	0
100	521227	4.67767e+06	16.8791	0.381745	0.0462635	3	Sedimentary	N	0	0	0	0	0	0
101	334827	4547081	18.623	0.403469	0.01	1	Artificial	N	0	0	0	0	0	0
102	405154	4.56605e+06	18.3812	0.556977	0.01	3	Artificial	A	0	1	0	0	0	0
103	521227	4677663	16.8791	0.381745	0.0462635	5	Sedimentary	N	0	0	0	0	0	0
104	494690	4618441	17.5947	0.668763	0.01	2	Plutonic	N	0	0	0	0	0	0
105	429783	4.57293e+06	18.2366	0.273623	0.01	2	Artificial	A	0	0	0	0	0	0
106	429789	4572934	18.2366	0.273623	0.01	2	Artificial	A	0	0	0	0	0	0
107	429795	4572942	18.2366	0.273623	0.01	2	Artificial	A	0	0	0	0	0	0
108	429801	4572950	18.2366	0.273623	0.01	2	Artificial	A	0	0	0	0	0	0
109	429807	4572958	18.2366	0.273623	0.01	1	Artificial	A	0	0	0	0	0	0
110	429813	4572966	18.2366	0.273623	0.01	3	Artificial	A	0	0	0	0	0	0
111	429820	4572974	18.2366	0.273623	0.01	2	Artificial	A	0	0	0	0	0	0
112	429826	4572982	18.2366	0.273623	0.01	3	Artificial	A	0	0	0	0	0	0
113	429832	4572990	18.2366	0.273623	0.01	3	Artificial	A	0	0	0	0	0	0
114	429838	4.573e+06	18.2366	0.273623	0.01	2	Artificial	A	0	0	0	0	0	0
115	429844	4.57301e+06	18.2366	0.273623	0.01	2	Artificial	A	0	0	0	0	0	0
116	429850	4.57301e+06	18.2366	0.273623	0.01	2	Artificial	A	0	0	0	0	0	0
117	429856	4.57302e+06	18.2366	0.273623	0.01	2	Artificial	A	0	0	0	0	0	0
118	429862	4.57303e+06	18.2366	0.273623	0.01	2	Artificial	A	0	0	0	0	0	0
119	429960	4.57316e+06	18.2308	0.273623	0.01	2	Artificial	A	0	0	0	0	0	0
120	429966	4.57316e+06	18.2308	0.273623	0.01	1	Artificial	A	0	0	0	0	0	0
121	429972	4.57317e+06	18.2308	0.273623	0.01	2	Artificial	A	0	0	0	0	0	0
122	429978	4573180	18.2308	0.273623	0.01	2	Artificial	A	0	0	0	0	0	0
123	304191	4495944	18.7091	0.0294963	0.01	2	Artificial	N	0	0	0	0	0	0
124	364989	4554858	18.5569	0.52473	0.01258	1	Sedimentary	N	0	0	0	0	0	0
125	337237	4547711	18.6183	0.403686	0.01	2	Artificial	A	0	0	0	0	0	0
126	430324	4574156	18.2308	0.273623	0.01	1	Artificial	A	0	0	0	0	0	0
127	430321	4.57417e+06	18.2308	0.273623	0.01	2	Artificial	A	0	0	0	0	0	0
128	430314	4.57419e+06	18.2222	0.273623	0.01	1	Artificial	A	0	0	0	0	0	0
129	430312	4.5742e+06	18.2222	0.273623	0.01	1	Artificial	A	0	0	0	0	0	0
130	430310	4574214	18.2222	0.273623	0.01	1	Artificial	A	0	0	0	0	0	0
131	430307	4574224	18.2222	0.273623	0.01	2	Artificial	A	0	0	0	0	0	0
132	291235	4.49249e+06	18.7151	0.372125	0.0462655	1	Sedimentary	N	0	0	0	0	0	0
133	512677	4.66327e+06	17.0525	0.54223	0.01	2	Sedimentary	N	1	1	0	0	0	1
134	513104	4.66299e+06	17.0697	0.600272	0.01	1	Sedimentary	N	0	0	0	0	0	0
135	429984	4573188	18.2308	0.273623	0.01	2	Artificial	A	0	0	0	0	0	0
136	429990	4573196	18.2308	0.273623	0.01	3	Artificial	A	0	0	0	0	0	0
137	429996	4573204	18.2308	0.273623	0.01	2	Artificial	A	0	0	0	0	0	0
138	430002	4573212	18.2308	0.273623	0.01	3	Artificial	A	0	0	0	0	0	0
139	430008	4573220	18.2308	0.273623	0.01	2	Artificial	A	0	0	0	0	0	0
140	430015	4573228	18.2308	0.273623	0.01	2	Artificial	A	0	0	0	0	0	0
141	430021	4573236	18.2308	0.273623	0.01	1	Artificial	A	0	0	0	0	0	0
142	429771	4.57291e+06	18.2366	0.273623	0.01	2	Artificial	A	0	0	0	0	0	0
143	429777	4.57292e+06	18.2366	0.273623	0.01	2	Artificial	A	0	0	0	0	0	0
144	516642	4658989	17.1086	0.686752	0.01	2	Sedimentary	N	0	0	1	0	0	0
145	516655	4658976	17.1086	0.686752	0.01	5	Sedimentary	N	0	0	1	0	0	0
146	516661	4658460	17.1086	0.698992	0.01	4	Sedimentary	N	0	0	1	0	0	0
147	516649	4658473	17.1086	0.767509	0.01	3	Sedimentary	N	0	0	1	0	0	0
148	516652	4658483	17.1086	0.767509	0.01	1	Sedimentary	N	0	0	1	0	0	0
149	516653	4658502	17.1086	0.767509	0.01	2	Sedimentary	N	1	0	1	0	0	0
150	516816	4.65836e+06	17.1086	0.698992	0.01	3	Sedimentary	N	0	0	1	0	0	0
151	516811	4.65837e+06	17.1086	0.698992	0.01	3	Sedimentary	N	0	0	1	0	0	0
152	516852	4.65817e+06	17.1224	0.28336	0.0313917	2	Sedimentary	N	0	0	0	0	0	0
153	516861	4658171	17.1224	0.28336	0.0313917	2	Sedimentary	N	0	0	0	0	0	0
154	516985	4.65815e+06	17.1224	0.28336	0.0313917	1	Sedimentary	N	0	0	1	0	0	1
155	517506	4657038	17.1224	0.744945	0.01	3	Sedimentary	N	0	0	1	0	0	0
156	517498	4657031	17.1362	0.744945	0.01	3	Sedimentary	N	0	0	1	0	0	0
157	517489	4657026	17.1362	0.744945	0.01	3	Sedimentary	N	0	0	1	0	0	0
158	517453	4.65696e+06	17.1362	0.744945	0.01	3	Sedimentary	N	0	1	0	0	0	0
159	517564	4.65678e+06	17.1362	0.486391	0.045016	3	Sedimentary	N	0	0	1	0	0	0
160	517756	4.65681e+06	17.1362	0.486391	0.045016	2	Sedimentary	N	0	1	0	0	0	1
161	517769	4656770	17.1362	0.486391	0.045016	2	Sedimentary	N	0	1	0	0	0	1
162	517762	4656778	17.1362	0.486391	0.045016	3	Sedimentary	N	0	1	0	0	0	1
163	405160	4.56604e+06	18.3812	0.556977	0.01	3	Artificial	A	0	1	0	0	0	0
164	405162	4566035	18.3812	0.539575	0.01	3	Artificial	A	0	1	0	0	0	0
165	405167	4566026	18.3812	0.539575	0.01	2	Artificial	A	0	1	0	0	0	0
166	405178	4.56601e+06	18.3812	0.539575	0.01	3	Artificial	A	0	1	0	0	0	0
167	405178	4566000	18.3812	0.539575	0.01	3	Artificial	A	0	1	0	0	0	0
168	405180	4565993	18.3812	0.539575	0.01	1	Artificial	A	0	1	0	0	0	0
205	293681	4.49579e+06	18.7137	0.332339	0.0390341	2	Sedimentary	N	0	0	0	0	0	0
206	293685	4.49579e+06	18.7137	0.332339	0.0390341	2	Sedimentary	N	0	0	0	0	0	0
207	293690	4495801	18.7137	0.332339	0.0390341	2	Sedimentary	N	0	0	0	0	0	0
208	293693	4495823	18.7137	0.332339	0.0390341	3	Sedimentary	N	0	0	0	0	0	0
209	519116	4646133	17.2389	0.300197	0.0311994	3	Sedimentary	N	1	1	0	0	0	1
210	518913	4646062	17.2389	0.300197	0.0311994	1	Sedimentary	N	0	0	0	0	0	0
211	518910	4.64607e+06	17.2389	0.300197	0.0311994	1	Sedimentary	N	0	0	0	0	0	0
212	518898	4646054	17.2389	0.300197	0.0311994	2	Sedimentary	N	0	0	0	0	0	0
213	518749	4646840	17.2303	0.796516	0.01	4	Metamorphic	N	0	0	0	0	0	0
214	518757	4646844	17.2303	0.796516	0.01	2	Metamorphic	N	0	0	0	0	0	0
215	518764	4646851	17.2303	0.796516	0.01	2	Metamorphic	N	0	0	0	0	0	0
216	519170	4646615	17.2303	0.806678	0.01	3	Metamorphic	N	0	0	0	0	0	0
217	519449	4.6454e+06	17.2389	0.896174	0.01	3	Sedimentary	N	1	1	0	0	0	0
218	519432	4645383	17.2389	0.896174	0.01	3	Sedimentary	N	1	1	0	0	0	1
219	519181	4645122	17.2502	0.836354	0.0105555	3	Sedimentary	N	0	0	0	0	0	0
220	519161	4.6451e+06	17.2502	0.836354	0.0105555	2	Sedimentary	N	0	0	0	0	0	0
221	519151	4.64493e+06	17.2502	0.836354	0.0105555	1	Sedimentary	N	1	0	1	0	0	0
222	519263	4644868	17.2502	0.836354	0.0105555	4	Sedimentary	N	1	0	0	0	0	1
223	519268	4644860	17.2502	0.836354	0.0105555	1	Sedimentary	N	1	0	0	0	0	1
224	519275	4.64485e+06	17.2502	0.836354	0.0105555	2	Sedimentary	N	1	0	0	0	0	1
225	519275	4644812	17.2502	0.836354	0.0105555	2	Sedimentary	N	1	1	0	0	0	1
226	519250	4644755	17.2502	0.836354	0.0105555	2	Sedimentary	N	1	1	0	0	0	1
227	519245	4644747	17.2502	0.836354	0.0105555	3	Sedimentary	N	1	1	0	0	0	1
228	519245	4644747	17.2502	0.836354	0.0105555	3	Sedimentary	N	1	0	0	0	0	0
229	519240	4644738	17.2502	0.836354	0.0105555	2	Sedimentary	N	1	0	0	0	0	0
230	519230	4.64472e+06	17.2502	0.836354	0.0105555	3	Sedimentary	N	1	0	0	0	0	0
231	519222	4.6447e+06	17.2502	0.853819	0.0130344	5	Sedimentary	N	0	0	0	0	1	0
232	519261	4.64465e+06	17.2502	0.853819	0.0130344	2	Metamorphic	N	1	0	0	0	0	0
233	519253	4644662	17.2502	0.853819	0.0130344	5	Metamorphic	N	0	0	0	0	0	0
234	519245	4644673	17.2502	0.853819	0.0130344	5	Metamorphic	N	0	0	0	0	0	0
235	519410	4.64456e+06	17.2502	0.853819	0.0130344	4	Sedimentary	N	1	0	1	0	0	1
236	519413	4.64455e+06	17.2502	0.853819	0.0130344	5	Sedimentary	N	1	0	1	0	0	1
237	519416	4644552	17.2502	0.853819	0.0130344	4	Sedimentary	N	1	0	1	0	0	0
238	519445	4.64451e+06	17.2502	0.853819	0.0130344	3	Sedimentary	N	1	0	1	0	0	0
239	519445	4.6445e+06	17.2502	0.853819	0.0130344	3	Sedimentary	N	1	0	1	0	0	0
240	518855	4.64403e+06	17.2502	0.262237	0.064671	1	Metamorphic	N	1	0	0	0	0	0
241	518828	4.64402e+06	17.2502	0.262237	0.064671	3	Metamorphic	N	1	0	0	0	0	1
242	503988	4625934	17.4887	0.55698	0.01	3	Plutonic	N	1	0	0	0	0	0
243	518130	4.64347e+06	17.264	0.609106	0.01	3	Sedimentary	N	1	1	0	0	0	0
244	429868	4.57304e+06	18.2366	0.273623	0.01	3	Artificial	A	0	0	0	0	0	0
245	429874	4.57305e+06	18.2366	0.273623	0.01	2	Artificial	A	0	0	0	0	0	0
246	429880	4573053	18.2366	0.273623	0.01	2	Artificial	A	0	0	0	0	0	0
247	429887	4573061	18.2366	0.273623	0.01	2	Artificial	A	0	0	0	0	0	0
248	429893	4573069	18.2366	0.273623	0.01	2	Artificial	A	0	0	0	0	0	0
249	429941	4.57313e+06	18.2308	0.273623	0.01	2	Artificial	A	0	0	0	0	0	0
250	429948	4.57314e+06	18.2308	0.273623	0.01	3	Artificial	A	0	0	0	0	0	0
251	429954	4.57315e+06	18.2308	0.273623	0.01	2	Artificial	A	0	0	0	0	0	0
252	514684	4662322	17.0784	0.669992	0.01	4	Sedimentary	N	0	0	1	0	0	0
253	297012	4498883	18.7121	0.164692	0.0102061	1	Sedimentary	A	0	0	0	0	0	0
254	297021	4498891	18.7121	0.164692	0.0102061	1	Sedimentary	A	0	0	0	0	0	0
255	297044	4498913	18.7121	0.164692	0.0102061	1	Sedimentary	A	0	0	0	0	0	0
256	297061	4498927	18.7121	0.164692	0.0102061	1	Sedimentary	A	0	0	0	0	0	0
257	297080	4498945	18.7121	0.164692	0.0102061	1	Sedimentary	A	0	0	0	0	0	0
258	297096	4.49896e+06	18.7121	0.164692	0.0102061	1	Sedimentary	A	0	0	0	0	0	0
259	297105	4.49897e+06	18.7121	0.164692	0.0102061	1	Sedimentary	A	0	0	0	0	0	0
260	297113	4.49897e+06	18.7121	0.164692	0.0102061	1	Sedimentary	A	0	0	0	0	0	0
261	297128	4498987	18.7121	0.164692	0.0102061	1	Sedimentary	A	0	0	0	0	0	0
262	297152	4.49901e+06	18.7121	0.164692	0.0102061	1	Sedimentary	A	0	0	0	0	0	0
263	297160	4499015	18.7121	0.164692	0.0102061	1	Sedimentary	A	0	0	0	0	0	0
264	297167	4499022	18.7121	0.164692	0.0102061	1	Sedimentary	A	0	0	0	0	0	0
265	297182	4.49904e+06	18.7121	0.164692	0.0102061	1	Sedimentary	A	0	0	0	0	0	0
266	297190	4.49904e+06	18.7121	0.164692	0.0102061	1	Sedimentary	A	0	0	0	0	0	0
267	297206	4.49906e+06	18.7121	0.164692	0.0102061	1	Sedimentary	A	0	0	0	0	0	0
268	297237	4.49908e+06	18.7121	0.19324	0.01	1	Sedimentary	A	0	0	0	0	0	0
269	297245	4499091	18.7121	0.19324	0.01	1	Sedimentary	A	0	0	0	0	0	0
270	297252	4.4991e+06	18.7121	0.19324	0.01	1	Sedimentary	A	0	0	0	0	0	0
271	297259	4.4991e+06	18.7121	0.19324	0.01	1	Sedimentary	A	0	0	0	0	0	0
272	297260	4499105	18.7121	0.19324	0.01	1	Sedimentary	A	0	0	0	0	0	0
273	297284	4499122	18.7121	0.19324	0.01	1	Sedimentary	A	0	0	0	0	0	0
274	297287	4499132	18.7121	0.19324	0.01	2	Sedimentary	A	0	0	0	0	0	0
275	297782	4499446	18.7121	0.175314	0.01	2	Artificial	A	0	0	0	0	0	0
276	297783	4.49946e+06	18.7121	0.175314	0.01	2	Artificial	A	0	0	0	0	0	0
277	297783	4.49947e+06	18.7121	0.175314	0.01	2	Artificial	A	0	0	0	0	0	0
278	297778	4.49954e+06	18.7121	0.0485256	0.01	2	Artificial	A	0	0	0	0	0	0
279	297778	4499545	18.7121	0.0485256	0.01	2	Artificial	A	0	0	0	0	0	0
280	297777	4.49957e+06	18.7121	0.0485256	0.01	2	Artificial	A	0	0	0	0	0	0
281	297776	4499578	18.7121	0.0485256	0.01	2	Artificial	A	0	0	0	0	0	0
282	297776	4.49958e+06	18.7121	0.0485256	0.01	2	Artificial	A	0	0	0	0	0	0
283	297774	4499611	18.7121	0.0485256	0.01	2	Artificial	A	0	0	0	0	0	0
284	297775	4.49962e+06	18.7121	0.0485256	0.01	2	Artificial	A	0	0	0	0	0	0
285	297773	4499645	18.7121	0.0485256	0.01	2	Artificial	A	0	0	0	0	0	0
286	297773	4499646	18.7121	0.0485256	0.01	2	Artificial	A	0	0	0	0	0	0
287	297772	4499656	18.7121	0.0485256	0.01	2	Artificial	A	0	0	0	0	0	0
288	297770	4499695	18.7121	0.0485256	0.01	1	Artificial	A	0	0	0	0	0	0
289	297769	4499733	18.7121	0.0485256	0.01	2	Artificial	A	0	0	0	0	0	0
290	293552	4495595	18.7137	0.33531	0.0409936	2	Sedimentary	N	0	0	0	0	0	0
291	293553	4495595	18.7137	0.33531	0.0409936	2	Sedimentary	N	0	0	0	0	0	0
292	293555	4495601	18.7137	0.33531	0.0409936	1	Sedimentary	N	0	0	0	0	0	0
293	293560	4.49561e+06	18.7137	0.33531	0.0409936	1	Sedimentary	N	0	0	0	0	0	0
294	293560	4.49563e+06	18.7137	0.33531	0.0409936	1	Sedimentary	N	0	0	0	0	0	0
295	293605	4495681	18.7137	0.332339	0.0390341	1	Sedimentary	N	0	0	0	0	0	0
296	293655	4.49572e+06	18.7137	0.332339	0.0390341	1	Sedimentary	N	0	0	0	0	0	0
297	293724	4495858	18.7137	0.332339	0.0390341	1	Sedimentary	N	0	0	0	0	0	0
298	293810	4.49596e+06	18.7134	0.326678	0.0403581	1	Sedimentary	N	0	0	0	0	0	0
299	293813	4495997	18.7134	0.326678	0.0403581	1	Sedimentary	N	0	0	0	0	0	0
300	293818	4.496e+06	18.7134	0.326678	0.0403581	1	Sedimentary	N	0	0	0	0	0	0
301	293818	4.496e+06	18.7134	0.326678	0.0403581	1	Sedimentary	N	0	0	0	0	0	0
302	293824	4496011	18.7134	0.326678	0.0403581	2	Sedimentary	N	0	0	0	0	0	0
303	293835	4496026	18.7134	0.326678	0.0403581	1	Sedimentary	N	0	0	0	0	0	0
304	293859	4.49604e+06	18.7134	0.326678	0.0403581	1	Sedimentary	N	0	0	0	0	0	0
305	293862	4.49604e+06	18.7134	0.326678	0.0403581	2	Sedimentary	N	0	0	0	0	0	0
306	293870	4.49605e+06	18.7134	0.326678	0.0403581	1	Sedimentary	N	0	0	0	0	0	0
307	293871	4.49605e+06	18.7134	0.326678	0.0403581	2	Sedimentary	N	0	0	0	0	0	0
308	293870	4.49606e+06	18.7134	0.326678	0.0403581	2	Sedimentary	N	0	0	0	0	0	0
309	293865	4.49608e+06	18.7134	0.326678	0.0403581	1	Sedimentary	N	0	0	0	0	0	0
310	293867	4.49609e+06	18.7134	0.326678	0.0403581	1	Sedimentary	N	0	0	0	0	0	0
311	293863	4496109	18.7134	0.326678	0.0403581	2	Sedimentary	N	0	0	0	0	0	0
312	293924	4.49616e+06	18.7134	0.326678	0.0403581	1	Sedimentary	N	0	0	0	0	0	0
313	293927	4.49616e+06	18.7134	0.326678	0.0403581	2	Sedimentary	N	0	0	0	0	0	0
314	294503	4496762	18.7132	0.288135	0.026235	2	Sedimentary	N	0	0	0	0	0	0
315	294509	4.49677e+06	18.7132	0.288135	0.026235	2	Sedimentary	N	0	0	0	0	0	0
316	517850	4.64089e+06	17.2812	0.660924	0.01	3	Plutonic	N	0	0	0	0	0	0
317	518871	4646735	17.2303	0.824249	0.01	1	Metamorphic	N	1	0	0	0	0	0
318	518888	4.64671e+06	17.2303	0.824249	0.01	1	Metamorphic	N	1	0	0	0	0	0
319	518882	4.6467e+06	17.2303	0.824249	0.01	2	Metamorphic	N	1	0	0	0	0	0
320	519081	4.64664e+06	17.2303	0.806678	0.01	4	Metamorphic	N	1	1	0	0	0	0
321	519084	4.64665e+06	17.2303	0.806678	0.01	4	Metamorphic	N	1	1	0	0	0	0
322	519118	4.64669e+06	17.2303	0.824249	0.01	2	Metamorphic	N	1	0	1	0	0	0
323	519129	4.64669e+06	17.2303	0.824249	0.01	2	Metamorphic	N	1	1	0	0	0	1
324	519122	4.6467e+06	17.2303	0.824249	0.01	2	Metamorphic	N	1	1	0	0	0	1
325	519142	4646689	17.2303	0.824249	0.01	3	Metamorphic	N	1	1	0	0	0	0
326	519225	4646604	17.2303	0.806678	0.01	2	Metamorphic	N	0	0	0	0	0	0
327	519223	4646622	17.2303	0.806678	0.01	2	Metamorphic	N	1	1	0	0	0	0
328	519224	4.64662e+06	17.2303	0.806678	0.01	2	Metamorphic	N	1	1	0	0	0	0
329	519258	4646608	17.2303	0.806678	0.01	1	Metamorphic	N	1	1	0	0	0	0
330	516976	4658098	17.1224	0.28336	0.0313917	2	Sedimentary	N	0	0	0	0	0	0
331	516975	4.65811e+06	17.1224	0.28336	0.0313917	1	Sedimentary	N	0	0	0	0	0	0
332	517179	4657865	17.1224	0.597428	0.01	3	Sedimentary	N	0	0	1	0	0	0
333	517185	4657856	17.1224	0.597428	0.01	2	Sedimentary	N	0	0	0	0	0	0
334	517254	4657881	17.1224	0.597428	0.01	3	Sedimentary	N	0	0	1	0	0	0
335	517536	4657062	17.1224	0.744945	0.01	3	Sedimentary	N	0	0	1	0	0	0
336	517525	4.65707e+06	17.1224	0.744945	0.01	3	Sedimentary	N	0	0	1	0	0	0
337	514684	4.66232e+06	17.0784	0.669992	0.01	4	Sedimentary	N	0	0	0	0	1	0
338	514675	4.66232e+06	17.0784	0.669992	0.01	3	Sedimentary	N	0	0	0	0	1	0
339	514672	4662312	17.0784	0.669992	0.01	3	Sedimentary	N	0	0	0	0	1	0
340	514682	4662314	17.0784	0.669992	0.01	2	Sedimentary	N	0	0	0	0	1	0
341	516362	4659386	17.1086	0.697848	0.01	1	Sedimentary	N	1	0	1	0	0	1
342	516343	4659377	17.1086	0.697848	0.01	2	Sedimentary	N	1	0	1	0	0	1
343	516426	4659359	17.1086	0.697848	0.01	1	Sedimentary	N	0	1	0	0	0	1
344	516468	4.65937e+06	17.1086	0.755322	0.01	3	Sedimentary	N	0	0	1	0	0	1
345	516474	4659377	17.1086	0.755322	0.01	2	Sedimentary	N	0	0	1	0	0	1
346	517726	4656520	17.1362	0.417203	0.0661579	4	Sedimentary	N	0	0	1	0	0	1
347	517657	4.65649e+06	17.1362	0.417203	0.0661579	1	Sedimentary	N	0	1	0	0	0	0
348	517649	4.65651e+06	17.1362	0.417203	0.0661579	1	Sedimentary	N	0	1	0	0	0	0
349	517636	4656503	17.1362	0.417203	0.0661579	4	Sedimentary	N	0	0	0	0	0	0
350	517667	4.65641e+06	17.1362	0.417203	0.0661579	3	Sedimentary	N	0	0	1	0	0	0
351	517637	4.65636e+06	17.1362	0.495641	0.0365434	2	Sedimentary	N	0	1	0	0	0	0
352	517627	4656238	17.1362	0.495641	0.0365434	3	Sedimentary	N	0	1	0	0	0	1
353	517636	4656257	17.1362	0.495641	0.0365434	5	Sedimentary	N	0	1	0	0	0	1
354	514607	4.66212e+06	17.0784	0.0617774	0.0102621	1	Sedimentary	N	0	0	0	0	0	0
355	430298	4.57426e+06	18.2222	0.273623	0.01	1	Artificial	A	0	0	0	0	0	0
356	430295	4.57427e+06	18.2222	0.273623	0.01	2	Artificial	A	0	0	0	0	0	0
357	430288	4.5743e+06	18.2222	0.273623	0.01	1	Artificial	A	0	0	0	0	0	0
358	430283	4574321	18.2222	0.273623	0.01	1	Artificial	A	0	0	0	0	0	0
359	430274	4574360	18.2222	0.273623	0.01	1	Artificial	A	0	0	0	0	0	0
360	430272	4.57437e+06	18.2222	0.273623	0.01	1	Artificial	A	0	0	0	0	0	0
361	430269	4.57438e+06	18.2222	0.273623	0.01	2	Artificial	A	0	0	0	0	0	0
362	430267	4574389	18.2222	0.273623	0.01	2	Artificial	A	0	0	0	0	0	0
363	430256	4574438	18.2222	0.273623	0.01	1	Artificial	A	0	0	0	0	0	0
364	430254	4.57445e+06	18.2222	0.273623	0.01	2	Artificial	A	0	0	0	0	0	0
365	430252	4.57446e+06	18.2222	0.273623	0.01	2	Artificial	A	0	0	0	0	0	0
366	430249	4574467	18.2222	0.273623	0.01	2	Artificial	A	0	0	0	0	0	0
367	430244	4.57449e+06	18.2222	0.273623	0.01	2	Artificial	A	0	0	0	0	0	0
368	430242	4574496	18.2222	0.273623	0.01	2	Artificial	A	0	0	0	0	0	0
369	430239	4574506	18.2222	0.273623	0.01	2	Artificial	A	0	0	0	0	0	0
370	430232	4574521	18.2222	0.273623	0.01	2	Artificial	A	0	0	0	0	0	0
371	513600	4662779	17.0697	0.585858	0.01	2	Sedimentary	N	0	1	0	0	0	0
372	513932	4.66266e+06	17.0697	0.613286	0.01	2	Sedimentary	N	0	1	0	0	0	0
373	513950	4662664	17.0697	0.613286	0.01	3	Sedimentary	N	0	0	1	0	0	0
374	514567	4.66209e+06	17.0784	0.0617774	0.0102621	5	Sedimentary	N	1	0	1	0	0	0
375	514567	4662084	17.0784	0.0617774	0.0102621	4	Sedimentary	N	1	0	1	0	0	1
376	514560	4.66208e+06	17.0784	0.0617774	0.0102621	4	Sedimentary	N	1	0	1	0	0	1
377	513667	4.66264e+06	17.0697	0.585858	0.01	2	Sedimentary	N	0	1	0	0	0	0
378	513672	4.66264e+06	17.0697	0.585858	0.01	2	Sedimentary	N	0	1	0	0	0	0
379	513891	4.66258e+06	17.0697	0.613286	0.01	1	Sedimentary	N	0	0	0	0	0	0
380	514689	4.66228e+06	17.0784	0.669992	0.01	4	Sedimentary	N	0	0	1	0	0	0
381	514684	4662272	17.0784	0.669992	0.01	4	Sedimentary	N	0	0	1	0	0	0
382	514678	4.66226e+06	17.0784	0.669992	0.01	4	Sedimentary	N	0	0	1	0	0	0
383	514655	4662245	17.0784	0.669992	0.01	4	Sedimentary	N	1	0	1	0	0	1
384	514632	4.66213e+06	17.0784	0.0617774	0.0102621	2	Sedimentary	N	0	1	0	0	0	1
385	514215	4.66201e+06	17.0784	0.0617774	0.0102621	2	Sedimentary	N	0	0	0	0	0	0
386	514095	4.66172e+06	17.0784	0.0617774	0.0102621	2	Sedimentary	N	0	0	0	0	0	0
387	514475	4661937	17.0784	0.0617774	0.0102621	2	Sedimentary	N	0	0	0	0	0	0
388	514469	4.66193e+06	17.0784	0.0617774	0.0102621	1	Sedimentary	N	0	0	0	0	0	0
389	515602	4660859	17.0982	0.61416	0.01	2	Sedimentary	N	0	0	0	0	0	0
390	515607	4.66087e+06	17.0982	0.61416	0.01	2	Sedimentary	N	0	0	0	0	0	0
391	515606	4.66088e+06	17.0982	0.61416	0.01	3	Sedimentary	N	0	0	0	1	0	1
392	515689	4.66074e+06	17.0982	0.684035	0.01	1	Sedimentary	N	1	0	1	0	0	1
393	515691	4.6607e+06	17.0982	0.684035	0.01	2	Sedimentary	N	0	0	1	0	0	0
394	515692	4.6607e+06	17.0982	0.684035	0.01	2	Sedimentary	N	0	0	1	0	0	1
395	515805	4.66051e+06	17.0982	0.684035	0.01	5	Sedimentary	N	0	0	1	0	0	0
396	515921	4.66006e+06	17.0982	0.740669	0.01	4	Sedimentary	N	0	0	1	0	0	0
397	515918	4.66007e+06	17.0982	0.740669	0.01	3	Sedimentary	N	0	0	1	0	0	0
398	516489	4.65872e+06	17.1086	0.686752	0.01	5	Sedimentary	N	0	1	0	0	0	1
399	519429	4645383	17.2389	0.896174	0.01	4	Sedimentary	N	1	1	0	0	0	1
400	519409	4.64538e+06	17.2389	0.896174	0.01	4	Sedimentary	N	1	1	0	0	0	1
401	519390	4.6454e+06	17.2389	0.896174	0.01	3	Sedimentary	N	1	0	1	0	0	0
402	519389	4645403	17.2389	0.896174	0.01	3	Sedimentary	N	1	1	0	0	0	0
403	519230	4645187	17.2389	0.893621	0.01	3	Sedimentary	N	0	0	0	0	0	0
404	519228	4645186	17.2389	0.893621	0.01	3	Sedimentary	N	0	0	0	0	0	0
405	519228	4.64518e+06	17.2389	0.893621	0.01	2	Sedimentary	N	0	0	0	0	0	0
406	519189	4645144	17.2502	0.893621	0.01	4	Sedimentary	N	1	1	0	0	0	1
407	519181	4645123	17.2502	0.836354	0.0105555	3	Sedimentary	N	0	0	0	0	0	0
408	517638	4656267	17.1362	0.495641	0.0365434	5	Sedimentary	N	0	1	0	0	0	1
409	517642	4656277	17.1362	0.495641	0.0365434	5	Sedimentary	N	0	1	0	0	0	1
410	517643	4656291	17.1362	0.495641	0.0365434	5	Sedimentary	N	0	1	0	0	0	1
411	517642	4.65601e+06	17.1362	0.662303	0.0105232	3	Sedimentary	N	0	1	0	0	0	1
412	517471	4655911	17.1362	0.662303	0.0105232	1	Sedimentary	A	0	0	0	0	0	1
413	304415	4.49599e+06	18.7091	0.0294963	0.01	1	Sedimentary	N	0	0	0	0	0	0
414	514594	4.66237e+06	17.0784	0.669992	0.01	4	Sedimentary	N	0	0	0	0	0	0
415	514594	4.66237e+06	17.0784	0.669992	0.01	4	Sedimentary	N	0	0	0	0	0	0
416	514607	4.66212e+06	17.0784	0.0617774	0.0102621	1	Sedimentary	N	0	0	0	0	0	0
417	516493	4.65873e+06	17.1086	0.686752	0.01	3	Sedimentary	N	0	1	0	0	0	1
418	516497	4658735	17.1086	0.686752	0.01	2	Sedimentary	N	0	1	0	0	0	1
419	516560	4658927	17.1086	0.686752	0.01	2	Sedimentary	N	0	0	1	0	0	0
420	516569	4658931	17.1086	0.686752	0.01	5	Sedimentary	N	0	0	1	0	0	0
421	516580	4.65893e+06	17.1086	0.686752	0.01	4	Sedimentary	N	0	0	1	0	0	0
422	516619	4658960	17.1086	0.686752	0.01	5	Sedimentary	N	0	0	1	0	0	0
423	516585	4659070	17.1086	0.77637	0.01	3	Sedimentary	N	0	0	1	0	0	0
424	516601	4.65903e+06	17.1086	0.77637	0.01	5	Sedimentary	N	0	0	1	0	0	0
425	516607	4659026	17.1086	0.77637	0.01	3	Sedimentary	N	0	0	1	0	0	0
426	516612	4658998	17.1086	0.77637	0.01	2	Sedimentary	N	0	0	1	0	0	0
427	516614	4.65899e+06	17.1086	0.686752	0.01	2	Sedimentary	N	0	0	1	0	0	0
428	516619	4658979	17.1086	0.686752	0.01	2	Sedimentary	N	0	0	1	0	0	0
429	516618	4.65896e+06	17.1086	0.686752	0.01	5	Sedimentary	N	0	0	1	0	0	0
430	516632	4659029	17.1086	0.77637	0.01	3	Sedimentary	N	0	0	1	0	0	0
431	516639	4658999	17.1086	0.686752	0.01	1	Sedimentary	N	0	0	1	0	0	0
432	405101	4.56593e+06	18.3812	0.539575	0.01	1	Artificial	A	0	1	0	0	0	0
433	405064	4.56588e+06	18.3812	0.539575	0.01	1	Artificial	A	0	1	0	0	0	0
434	405057	4.56587e+06	18.3812	0.539575	0.01	2	Artificial	A	0	1	0	0	0	0
435	405050	4.56587e+06	18.3812	0.539575	0.01	1	Artificial	A	0	1	0	0	0	0
436	405035	4565861	18.3812	0.539575	0.01	3	Artificial	A	0	1	0	0	0	0
437	289573	4.48907e+06	18.7151	0.450098	0.0326592	1	Sedimentary	N	0	0	0	0	0	0
438	289590	4.48919e+06	18.7151	0.466998	0.0457281	2	Sedimentary	N	0	0	0	0	0	0
439	289948	4.49017e+06	18.7151	0.436453	0.0374218	2	Artificial	A	0	0	0	0	0	0
440	289952	4.49019e+06	18.7151	0.436453	0.0374218	2	Artificial	A	0	0	0	0	0	0
441	289948	4490193	18.7151	0.436453	0.0374218	2	Artificial	A	0	0	0	0	0	0
442	289957	4.49021e+06	18.7151	0.436453	0.0374218	1	Artificial	A	0	0	0	0	0	0
443	289955	4490222	18.7151	0.436453	0.0374218	1	Artificial	A	0	0	0	0	0	0
444	513793	4697354	16.8913	0.49397	0.01	2	Sedimentary	A	0	1	0	0	0	0
445	513783	4.69736e+06	16.8913	0.49397	0.01	2	Sedimentary	A	0	1	0	0	0	0
446	513774	4697362	16.8913	0.49397	0.01	3	Sedimentary	A	0	1	0	0	0	0
447	513744	4.69737e+06	16.8913	0.49397	0.01	2	Sedimentary	A	0	1	0	0	0	0
448	290497	4.49143e+06	18.7151	0.431428	0.0481826	2	Artificial	A	0	0	0	0	0	0
449	290509	4491433	18.7151	0.431428	0.0481826	1	Artificial	A	0	0	0	0	0	0
450	290511	4.49143e+06	18.7151	0.431428	0.0481826	1	Artificial	A	0	0	0	0	0	0
451	291008	4492067	18.7151	0.43645	0.0487085	2	Artificial	A	0	0	0	0	0	0
452	291026	4.49206e+06	18.7151	0.43645	0.0487085	2	Artificial	A	0	0	0	0	0	0
453	291034	4492051	18.7151	0.43645	0.0487085	1	Artificial	A	0	0	0	0	0	0
454	291051	4492041	18.7151	0.43645	0.0487085	2	Artificial	A	0	0	0	0	0	0
455	291060	4.49204e+06	18.7151	0.43645	0.0487085	1	Artificial	A	0	0	0	0	0	0
456	291086	4.49202e+06	18.7151	0.43645	0.0487085	1	Artificial	A	0	0	0	0	0	0
469	291174	4492180	18.7151	0.372125	0.0462655	1	Artificial	A	0	0	0	0	0	0
470	291187	4492227	18.7151	0.372125	0.0462655	1	Artificial	A	0	0	0	0	0	0
471	291179	4.49223e+06	18.7151	0.372125	0.0462655	2	Artificial	A	0	0	0	0	0	0
472	291172	4.49224e+06	18.7151	0.372125	0.0462655	1	Artificial	A	0	0	0	0	0	0
473	291157	4492256	18.7151	0.372125	0.0462655	2	Artificial	A	0	0	0	0	0	0
474	291148	4.49226e+06	18.7151	0.372125	0.0462655	1	Artificial	A	0	0	0	0	0	0
475	291135	4492278	18.7151	0.372125	0.0462655	1	Artificial	A	0	0	0	0	0	0
476	291161	4.49236e+06	18.7151	0.372125	0.0462655	1	Sedimentary	N	0	0	0	0	0	0
477	292121	4494207	18.7146	0.136326	0.0154982	1	Sedimentary	N	0	0	0	0	0	0
478	292156	4.49422e+06	18.7146	0.136326	0.0154982	2	Sedimentary	N	0	0	0	0	0	0
479	292171	4494237	18.7146	0.136326	0.0154982	2	Sedimentary	N	0	0	0	0	0	0
480	292196	4.49428e+06	18.7141	0.136326	0.0154982	1	Sedimentary	N	0	0	0	0	0	0
481	292256	4494342	18.7141	0.136326	0.0154982	1	Sedimentary	N	0	0	0	0	0	0
482	292269	4.49436e+06	18.7141	0.136326	0.0154982	1	Sedimentary	N	0	0	0	0	0	0
483	292268	4494365	18.7141	0.136326	0.0154982	2	Sedimentary	N	0	0	0	0	0	0
484	292590	4494431	18.7141	0.136326	0.0154982	2	Sedimentary	A	0	0	0	0	0	0
485	292595	4494422	18.7141	0.136326	0.0154982	2	Sedimentary	A	0	0	0	0	0	0
486	292606	4494403	18.7141	0.136326	0.0154982	2	Sedimentary	A	0	0	0	0	0	0
487	292611	4494394	18.7141	0.136326	0.0154982	2	Sedimentary	A	0	0	0	0	0	0
488	292617	4.49439e+06	18.7141	0.136326	0.0154982	2	Sedimentary	A	0	0	0	0	0	0
489	292617	4494385	18.7141	0.136326	0.0154982	2	Sedimentary	A	0	0	0	0	0	0
490	292628	4494367	18.7141	0.136326	0.0154982	1	Sedimentary	A	0	0	0	0	0	0
491	292644	4494341	18.7141	0.136326	0.0154982	1	Sedimentary	A	0	0	0	0	0	0
492	292654	4.49432e+06	18.7141	0.136326	0.0154982	1	Sedimentary	A	0	0	0	0	0	0
529	514692	4.67859e+06	16.9729	0.152341	0.01	2	Artificial	A	0	0	0	0	0	0
530	514710	4.67859e+06	16.9729	0.152341	0.01	2	Artificial	A	0	0	0	0	0	0
531	296997	4498870	18.7121	0.164692	0.0102061	1	Sedimentary	A	0	0	0	0	0	0
532	297004	4.49888e+06	18.7121	0.164692	0.0102061	2	Sedimentary	A	0	0	0	0	0	0
533	294544	4496802	18.7132	0.288135	0.026235	2	Sedimentary	N	0	0	0	0	0	0
534	294631	4.4969e+06	18.7132	0.288135	0.026235	2	Sedimentary	N	0	0	0	0	0	0
535	294625	4.4969e+06	18.7132	0.288135	0.026235	2	Sedimentary	N	0	0	0	0	0	0
536	294612	4496928	18.7132	0.288135	0.026235	1	Sedimentary	N	0	0	0	0	0	0
537	294607	4496945	18.7132	0.288135	0.026235	1	Sedimentary	N	0	0	0	0	0	0
538	301485	4.49991e+06	18.7109	0.0379533	0.01	1	Artificial	N	0	0	0	0	0	0
539	301479	4499920	18.7109	0.0379533	0.01	2	Artificial	N	0	0	0	0	0	0
540	309358	4521875	18.6924	0.42217	0.01	2	Sedimentary	N	0	0	0	0	0	0
541	309352	4.52188e+06	18.6924	0.42217	0.01	1	Sedimentary	N	0	0	0	0	0	0
542	309343	4521875	18.6924	0.42217	0.01	1	Sedimentary	N	0	0	0	0	0	0
543	309331	4.52187e+06	18.6924	0.42217	0.01	2	Sedimentary	N	0	0	0	0	0	0
544	309281	4521895	18.6924	0.42217	0.01	3	Sedimentary	N	0	0	0	0	0	0
545	309280	4.52189e+06	18.6924	0.42217	0.01	3	Sedimentary	N	0	0	0	0	0	0
546	309270	4.52189e+06	18.6924	0.42217	0.01	1	Sedimentary	N	0	0	0	0	0	0
547	309253	4.52189e+06	18.6924	0.42217	0.01	1	Sedimentary	N	0	0	0	0	0	0
548	309252	4.52189e+06	18.6924	0.42217	0.01	2	Sedimentary	N	0	0	0	0	0	0
549	309245	4521892	18.6924	0.42217	0.01	2	Sedimentary	N	0	0	0	0	0	0
550	318064	4532250	18.6657	0.495225	0.0104443	1	Sedimentary	N	0	0	0	1	0	1
551	318064	4532234	18.6657	0.491394	0.0102028	2	Sedimentary	N	0	0	0	1	0	1
552	309641	4521879	18.6924	0.42474	0.01	1	Sedimentary	N	0	0	0	0	0	0
553	318066	4.5323e+06	18.6657	0.495225	0.0104443	1	Sedimentary	N	0	1	0	0	0	0
554	318054	4.53231e+06	18.6657	0.495225	0.0104443	4	Sedimentary	N	0	1	0	0	0	0
555	318062	4532269	18.6657	0.495225	0.0104443	2	Sedimentary	N	0	0	0	1	0	1
556	317914	4532049	18.6682	0.491394	0.0102028	1	Sedimentary	N	0	0	0	1	0	1
557	317907	4532029	18.6682	0.491394	0.0102028	1	Sedimentary	N	0	0	0	1	0	1
558	317912	4531996	18.6682	0.491394	0.0102028	1	Sedimentary	N	0	1	0	0	0	0
559	317909	4531975	18.6682	0.491394	0.0102028	1	Sedimentary	N	0	1	0	0	0	0
560	317922	4531947	18.6682	0.491394	0.0102028	1	Sedimentary	N	0	0	0	1	0	1
561	317910	4531896	18.6682	0.49029	0.010694	1	Sedimentary	N	0	0	0	1	0	1
562	317901	4531863	18.6682	0.49029	0.010694	3	Artificial	N	0	1	0	0	0	0
563	518799	4.65491e+06	17.1483	0.726082	0.0101679	4	Sedimentary	N	0	0	1	0	0	0
564	518737	4654909	17.1483	0.726082	0.0101679	4	Sedimentary	N	0	0	1	0	0	0
565	518732	4654918	17.1483	0.726082	0.0101679	4	Sedimentary	N	0	0	1	0	0	0
566	518717	4654908	17.1483	0.726082	0.0101679	4	Sedimentary	N	0	0	1	0	0	0
567	518855	4.65458e+06	17.1483	0.756316	0.0108116	3	Sedimentary	N	0	0	1	0	0	0
568	518864	4654577	17.1483	0.756316	0.0108116	3	Sedimentary	N	0	0	1	0	0	0
569	518877	4654577	17.1483	0.756316	0.0108116	1	Sedimentary	N	0	0	1	0	0	0
570	518854	4654590	17.1483	0.756316	0.0108116	1	Sedimentary	N	0	0	1	0	0	0
571	518853	4654581	17.1483	0.756316	0.0108116	3	Sedimentary	N	0	0	1	0	0	0
572	518894	4654649	17.1483	0.756316	0.0108116	3	Sedimentary	N	0	0	1	0	0	0
573	518901	4654642	17.1483	0.756316	0.0108116	2	Sedimentary	N	0	0	1	0	0	0
574	518908	4654641	17.1483	0.756316	0.0108116	4	Sedimentary	N	0	0	1	0	0	0
575	518925	4654650	17.1483	0.756316	0.0108116	1	Sedimentary	N	0	0	1	0	0	1
576	518887	4.65468e+06	17.1483	0.756316	0.0108116	4	Sedimentary	N	0	0	1	0	0	0
577	518899	4.6547e+06	17.1483	0.756316	0.0108116	3	Sedimentary	N	0	0	1	0	0	1
578	518967	4654624	17.1483	0.756316	0.0108116	4	Sedimentary	N	0	0	1	0	0	0
579	518959	4.65463e+06	17.1483	0.756316	0.0108116	4	Sedimentary	N	0	0	1	0	0	0
580	517359	4655874	17.1362	0.662303	0.0105232	2	Artificial	A	0	0	0	0	0	0
581	516835	4.65575e+06	17.1362	0.699789	0.01	1	Artificial	A	0	0	0	0	0	0
582	515107	4661550	17.087	0.396566	0.0361331	5	Sedimentary	N	0	0	1	0	0	0
583	515103	4661559	17.087	0.396566	0.0361331	3	Sedimentary	N	0	0	1	0	0	0
584	515104	4661569	17.087	0.396566	0.0361331	5	Sedimentary	N	0	0	1	0	0	0
585	515203	4661517	17.087	0.396566	0.0361331	3	Sedimentary	N	0	0	1	0	0	0
586	515606	4660882	17.0982	0.61416	0.01	2	Sedimentary	N	0	0	0	1	0	1
587	516241	4.65952e+06	17.1086	0.697848	0.01	4	Sedimentary	N	1	0	1	0	0	1
588	516247	4.65952e+06	17.1086	0.697848	0.01	4	Sedimentary	N	1	0	1	0	0	1
589	516250	4659534	17.1086	0.697848	0.01	3	Sedimentary	N	1	0	1	0	0	1
590	516252	4659544	17.1086	0.697848	0.01	3	Sedimentary	N	1	0	1	0	0	1
591	516253	4.65955e+06	17.1086	0.697848	0.01	1	Sedimentary	N	1	0	1	0	0	1
592	516251	4.65956e+06	17.1086	0.697848	0.01	5	Sedimentary	N	1	0	1	0	0	1
593	516265	4.65933e+06	17.1086	0.697848	0.01	3	Sedimentary	N	0	0	0	0	0	0
594	516271	4659328	17.1086	0.697848	0.01	2	Sedimentary	N	0	0	0	0	0	0
595	516310	4.65936e+06	17.1086	0.697848	0.01	2	Sedimentary	N	1	0	1	0	0	0
596	516257	4659270	17.1086	0.697848	0.01	1	Sedimentary	N	0	1	0	0	0	1
597	516756	4659049	17.1086	0.77637	0.01	3	Sedimentary	N	0	0	1	0	0	0
598	516758	4.65906e+06	17.1086	0.77637	0.01	3	Sedimentary	N	0	0	1	0	0	0
599	516759	4.65907e+06	17.1086	0.77637	0.01	3	Sedimentary	N	0	0	1	0	0	0
600	516792	4659021	17.1086	0.686752	0.01	3	Sedimentary	N	0	0	1	0	0	0
601	516662	4658967	17.1086	0.686752	0.01	4	Sedimentary	N	0	1	0	0	0	1
602	516672	4658967	17.1086	0.686752	0.01	4	Sedimentary	N	0	1	0	0	0	1
603	516693	4.65897e+06	17.1086	0.686752	0.01	3	Sedimentary	N	0	1	0	0	0	1
604	516502	4658841	17.1086	0.686752	0.01	4	Sedimentary	N	0	0	1	0	0	0
605	516507	4.65885e+06	17.1086	0.686752	0.01	3	Sedimentary	N	0	0	1	0	0	0
606	516530	4.65861e+06	17.1086	0.767509	0.01	3	Sedimentary	N	0	0	1	0	0	1
631	519182	4646203	17.2389	0.300197	0.0311994	2	Sedimentary	N	1	0	0	0	0	0
632	519178	4.64622e+06	17.2389	0.300197	0.0311994	3	Sedimentary	N	1	0	0	0	0	0
633	519210	4646228	17.2389	0.300197	0.0311994	2	Sedimentary	N	1	0	0	0	0	0
634	519162	4.6462e+06	17.2389	0.300197	0.0311994	2	Sedimentary	N	1	0	0	0	0	0
635	519154	4.6462e+06	17.2389	0.300197	0.0311994	2	Sedimentary	N	1	0	0	0	0	0
636	519155	4646189	17.2389	0.300197	0.0311994	1	Sedimentary	N	1	0	0	0	0	0
637	519127	4646158	17.2389	0.300197	0.0311994	3	Sedimentary	N	1	1	0	0	0	0
638	519120	4.6461e+06	17.2389	0.300197	0.0311994	4	Metamorphic	N	1	1	0	0	0	0
639	518181	4643383	17.264	0.609106	0.01	2	Plutonic	N	1	0	1	0	0	0
640	518141	4.64332e+06	17.264	0.609106	0.01	1	Plutonic	N	1	0	1	0	0	0
641	518146	4.64331e+06	17.264	0.609106	0.01	1	Plutonic	N	1	0	1	0	0	0
642	517489	4.63936e+06	17.2959	0.706228	0.0120724	3	Metamorphic	N	0	0	0	0	0	0
643	517477	4.63936e+06	17.2959	0.706228	0.0120724	4	Metamorphic	N	0	0	0	0	1	0
644	517487	4.63933e+06	17.2959	0.706228	0.0120724	3	Metamorphic	N	1	1	0	0	0	1
645	517446	4.63923e+06	17.2959	0.744131	0.0173451	3	Metamorphic	N	1	1	0	0	0	0
646	517450	4639234	17.2959	0.706228	0.0120724	3	Metamorphic	N	1	1	0	0	0	0
647	517444	4639240	17.2959	0.706228	0.0120724	3	Metamorphic	N	1	1	0	0	0	0
648	390457	4.56259e+06	18.4729	0.326596	0.0102399	2	Artificial	A	0	0	0	0	0	0
649	390446	4562586	18.4729	0.326596	0.0102399	2	Artificial	A	0	0	0	0	0	0
650	390437	4562582	18.4729	0.326596	0.0102399	2	Artificial	A	0	0	0	0	0	0
651	386713	4561371	18.4959	0.303095	0.0216247	1	Artificial	A	0	0	0	0	0	0
652	386703	4.56137e+06	18.4959	0.303095	0.0216247	2	Artificial	A	0	0	0	0	0	0
653	386692	4.56136e+06	18.4959	0.303095	0.0216247	2	Artificial	A	0	0	0	0	0	0
654	387199	4.56137e+06	18.4878	0.382941	0.0118395	1	Artificial	A	0	0	0	0	0	0
607	517602	4647432	17.2173	0.639589	0.01	3	Plutonic	N	1	1	0	0	0	0
608	517573	4.64735e+06	17.2173	0.639589	0.01	1	Metamorphic	N	1	1	0	0	0	0
609	517544	4.64734e+06	17.2173	0.639589	0.01	1	Metamorphic	N	0	0	0	0	0	0
610	517544	4647261	17.2173	0.639589	0.01	2	Metamorphic	N	1	1	0	0	0	0
611	517520	4647253	17.2173	0.639589	0.01	2	Metamorphic	N	0	0	0	0	0	0
612	517525	4647231	17.2173	0.639589	0.01	1	Metamorphic	N	0	0	0	0	0	0
613	518751	4.64686e+06	17.2303	0.796516	0.01	2	Metamorphic	N	1	1	0	0	0	0
614	517887	4640865	17.2812	0.660924	0.01	2	Plutonic	N	1	1	0	0	0	1
615	517857	4.64089e+06	17.2812	0.660924	0.01	2	Plutonic	N	1	1	0	0	0	1
616	519282	4646618	17.2303	0.806678	0.01	2	Metamorphic	N	1	1	0	0	0	0
617	519287	4646603	17.2303	0.806678	0.01	2	Metamorphic	N	1	1	0	0	0	1
618	519227	4646609	17.2303	0.806678	0.01	2	Metamorphic	N	1	1	0	0	0	1
619	519229	4646569	17.2303	0.806678	0.01	3	Metamorphic	N	1	1	0	0	0	0
620	519220	4646561	17.2303	0.806678	0.01	3	Metamorphic	N	1	1	0	0	0	0
621	519232	4646572	17.2303	0.806678	0.01	3	Metamorphic	N	1	0	1	0	0	0
622	519229	4646554	17.2303	0.806678	0.01	3	Metamorphic	N	1	1	0	0	0	0
623	519235	4.64652e+06	17.2303	0.806678	0.01	2	Metamorphic	N	1	1	0	0	0	1
624	519236	4.64649e+06	17.2303	0.806678	0.01	1	Metamorphic	N	1	0	1	0	0	1
625	519242	4646380	17.2389	0.300197	0.0311994	4	Sedimentary	N	1	1	0	0	0	0
626	519268	4.64635e+06	17.2389	0.300197	0.0311994	1	Sedimentary	N	1	1	0	0	0	0
627	519277	4646345	17.2389	0.300197	0.0311994	3	Sedimentary	N	1	1	0	0	0	0
628	519300	4.64622e+06	17.2389	0.300197	0.0311994	2	Sedimentary	N	1	1	0	0	0	1
629	519297	4.64622e+06	17.2389	0.300197	0.0311994	3	Sedimentary	N	1	1	0	0	0	0
630	519289	4.64621e+06	17.2389	0.300197	0.0311994	2	Sedimentary	N	1	1	0	0	0	0
655	387467	4561365	18.4878	0.391229	0.0119876	2	Artificial	A	0	0	0	0	0	0
656	387456	4561365	18.4878	0.391229	0.0119876	1	Artificial	A	0	0	0	0	0	0
657	387453	4.56136e+06	18.4878	0.391229	0.0119876	1	Artificial	A	0	0	0	0	0	0
658	387453	4.56136e+06	18.4878	0.391229	0.0119876	1	Artificial	A	0	0	0	0	0	0
659	387424	4.56136e+06	18.4878	0.391229	0.0119876	2	Artificial	A	0	0	0	0	0	0
660	387289	4561593	18.4878	0.382941	0.0118395	2	Artificial	A	0	0	0	0	0	0
661	387294	4561587	18.4878	0.382941	0.0118395	1	Artificial	A	0	0	0	0	0	0
662	387289	4.56158e+06	18.4878	0.382941	0.0118395	2	Artificial	A	0	0	0	0	0	0
663	387285	4561568	18.4878	0.382941	0.0118395	1	Artificial	A	0	0	0	0	0	0
664	387280	4561559	18.4878	0.382941	0.0118395	1	Artificial	A	0	0	0	0	0	0
665	387275	4561549	18.4878	0.382941	0.0118395	2	Artificial	A	0	0	0	0	0	0
666	353187	4.55234e+06	18.5809	0.420022	0.01	2	Artificial	A	0	0	0	0	0	0
667	292263	4.49435e+06	18.7141	0.136326	0.0154982	2	Sedimentary	N	0	0	0	0	0	0
668	291681	4493849	18.7146	0.206978	0.0339413	2	Sedimentary	N	0	0	0	0	0	0
669	291684	4.49386e+06	18.7146	0.206978	0.0339413	2	Sedimentary	N	0	0	0	0	0	0
670	291282	4.49261e+06	18.7151	0.366784	0.0392768	1	Sedimentary	N	0	0	0	0	0	0
671	291235	4492494	18.7151	0.372125	0.0462655	2	Sedimentary	N	0	0	0	0	0	0
672	291230	4492501	18.7151	0.372125	0.0462655	1	Sedimentary	N	0	0	0	0	0	0
673	291142	4492307	18.7151	0.372125	0.0462655	2	Artificial	N	0	0	0	0	0	0
674	291134	4492279	18.7151	0.372125	0.0462655	1	Artificial	A	0	0	0	0	0	0
675	291143	4.49231e+06	18.7151	0.372125	0.0462655	2	Artificial	A	0	0	0	0	0	0
676	310888	4.52441e+06	18.6858	0.292477	0.01	4	Sedimentary	N	0	0	0	0	0	0
677	310881	4.5244e+06	18.6858	0.292477	0.01	3	Sedimentary	N	0	0	0	0	0	0
678	310871	4.52439e+06	18.6858	0.262037	0.01	4	Sedimentary	N	0	0	0	0	0	0
679	310868	4.52437e+06	18.6858	0.262037	0.01	2	Sedimentary	N	0	0	0	0	0	0
680	310866	4524365	18.6858	0.262037	0.01	1	Sedimentary	N	0	0	0	0	0	0
681	310820	4.52436e+06	18.6858	0.262037	0.01	1	Sedimentary	N	0	0	0	0	0	0
682	310820	4.52436e+06	18.6858	0.262037	0.01	1	Sedimentary	N	0	0	0	0	0	0
683	310745	4.52438e+06	18.6858	0.262037	0.01	1	Sedimentary	N	0	0	0	0	0	0
684	397219	4.56435e+06	18.4331	0.354847	0.01	3	Sedimentary	N	0	0	0	0	0	0
685	396705	4.56416e+06	18.4331	0.367318	0.01	3	Sedimentary	N	0	0	0	0	0	0
686	396611	4.56409e+06	18.4331	0.367318	0.01	2	Sedimentary	N	0	0	0	0	0	0
687	396308	4.56398e+06	18.4331	0.357925	0.01	2	Sedimentary	N	0	0	0	0	0	0
688	300795	4.4998e+06	18.7109	0.145535	0.01	1	Artificial	N	0	0	0	0	0	0
689	491195	4.61709e+06	17.621	0.536006	0.01	1	Plutonic	N	1	1	0	0	0	1
690	491173	4.61707e+06	17.621	0.536006	0.01	1	Plutonic	N	1	1	0	0	0	1
691	491161	4.61706e+06	17.621	0.536006	0.01	2	Plutonic	N	1	1	0	0	0	1
692	496468	4620653	17.5702	0.253333	0.0638268	1	Plutonic	N	1	1	0	0	0	1
693	496472	4620686	17.5702	0.253333	0.0638268	2	Plutonic	N	1	1	0	0	0	1
694	496472	4620687	17.5702	0.253333	0.0638268	2	Plutonic	N	1	1	0	0	0	1
695	496467	4620697	17.5702	0.253333	0.0638268	1	Plutonic	N	1	1	0	0	0	1
696	496467	4.62072e+06	17.5702	0.253333	0.0638268	2	Plutonic	N	1	1	0	0	0	1
697	496407	4.62079e+06	17.5702	0.253333	0.0638268	3	Plutonic	N	1	1	0	0	0	1
698	515188	4.63735e+06	17.3235	0.547646	0.01	1	Plutonic	N	0	0	0	0	0	0
699	515188	4.63726e+06	17.3235	0.570681	0.01	3	Plutonic	N	1	0	0	0	0	0
700	515187	4637262	17.3235	0.570681	0.01	2	Plutonic	N	0	0	0	0	0	0
701	515204	4.63702e+06	17.3235	0.570681	0.01	3	Plutonic	N	1	1	0	0	0	1
702	515227	4637037	17.3235	0.570681	0.01	1	Plutonic	N	1	1	0	0	0	1
703	515213	4.63696e+06	17.3235	0.570681	0.01	4	Plutonic	N	1	0	0	0	0	0
704	515207	4.63698e+06	17.3235	0.570681	0.01	3	Plutonic	N	1	0	0	0	0	0
705	515212	4.63696e+06	17.3235	0.570681	0.01	3	Plutonic	N	1	0	0	0	0	0
706	515265	4636888	17.3235	0.570681	0.01	2	Plutonic	N	1	1	0	0	0	0
707	515255	4636894	17.3235	0.570681	0.01	2	Plutonic	N	1	1	0	0	0	0
708	515281	4636876	17.3235	0.570681	0.01	4	Plutonic	N	1	1	0	0	0	0
709	515293	4636867	17.3235	0.570681	0.01	2	Plutonic	N	1	1	0	0	0	1
710	515296	4.63687e+06	17.3235	0.570681	0.01	2	Plutonic	N	1	1	0	0	0	1
711	515257	4.63682e+06	17.3235	0.573789	0.01	3	Plutonic	N	1	0	0	0	0	0
712	515265	4.63682e+06	17.3235	0.573789	0.01	3	Plutonic	N	1	0	0	0	0	0
713	515274	4.63683e+06	17.3235	0.570681	0.01	3	Plutonic	N	1	0	0	0	0	0
714	515222	4.63682e+06	17.3235	0.573789	0.01	2	Plutonic	N	1	0	0	0	0	1
715	515230	4.63683e+06	17.3235	0.573789	0.01	2	Plutonic	N	1	0	0	0	0	1
716	515172	4636820	17.3235	0.573789	0.01	1	Plutonic	N	1	0	0	0	0	0
717	515071	4.63676e+06	17.3235	0.573789	0.01	1	Plutonic	N	1	0	0	0	0	0
718	514996	4.63672e+06	17.3235	0.573789	0.01	1	Plutonic	N	1	0	0	0	0	0
719	515126	4.63627e+06	17.3529	0.606299	0.0114059	1	Plutonic	N	1	1	0	0	0	0
720	515136	4.63627e+06	17.3529	0.606299	0.0114059	4	Plutonic	N	1	1	0	0	0	0
721	515128	4.63626e+06	17.3529	0.606299	0.0114059	4	Plutonic	N	1	1	0	0	0	0
722	515016	4.63633e+06	17.3529	0.606299	0.0114059	2	Plutonic	N	1	1	0	0	0	1
723	515000	4.63633e+06	17.3529	0.606299	0.0114059	2	Plutonic	N	0	0	0	0	1	0
724	515095	4.6363e+06	17.3529	0.606299	0.0114059	2	Plutonic	N	1	1	0	0	0	1
725	515147	4.63628e+06	17.3529	0.606299	0.0114059	2	Plutonic	N	1	1	0	0	0	0
726	515159	4636231	17.3529	0.606299	0.0114059	1	Plutonic	N	1	1	0	0	0	1
727	515159	4.63624e+06	17.3529	0.606299	0.0114059	3	Plutonic	N	1	1	0	0	0	1
728	515159	4636213	17.3529	0.606299	0.0114059	2	Plutonic	N	1	1	0	0	0	1
729	515161	4.63622e+06	17.3529	0.606299	0.0114059	2	Plutonic	N	1	0	1	0	0	0
730	515130	4.63618e+06	17.3529	0.606299	0.0114059	1	Plutonic	N	1	0	1	0	0	0
731	515096	4636207	17.3529	0.606299	0.0114059	3	Plutonic	N	1	0	0	0	0	0
732	515024	4.6362e+06	17.3529	0.606299	0.0114059	1	Plutonic	N	1	1	0	0	0	1
733	515031	4.6362e+06	17.3529	0.606299	0.0114059	1	Plutonic	N	1	1	0	0	0	1
734	515042	4636215	17.3529	0.606299	0.0114059	2	Plutonic	N	1	1	0	0	0	1
735	515001	4636209	17.3529	0.606299	0.0114059	3	Plutonic	N	1	0	0	0	0	0
736	515007	4.63622e+06	17.3529	0.606299	0.0114059	3	Plutonic	N	1	0	0	0	0	0
737	515009	4.63623e+06	17.3529	0.606299	0.0114059	1	Plutonic	N	1	0	0	0	0	0
738	514990	4.63619e+06	17.3529	0.652028	0.0121023	1	Plutonic	N	1	0	0	0	0	0
739	514997	4.63619e+06	17.3529	0.652028	0.0121023	1	Plutonic	N	1	0	0	0	0	0
740	515002	4636198	17.3529	0.606299	0.0114059	2	Plutonic	N	1	0	0	0	0	0
741	514976	4636167	17.3529	0.652028	0.0121023	4	Plutonic	N	1	1	0	0	0	1
742	514986	4636169	17.3529	0.652028	0.0121023	4	Plutonic	N	1	1	0	0	0	1
743	514994	4636176	17.3529	0.652028	0.0121023	2	Plutonic	N	1	1	0	0	0	1
744	514975	4636167	17.3529	0.652028	0.0121023	4	Plutonic	N	0	0	0	0	1	0
745	514956	4636167	17.3529	0.652028	0.0121023	1	Plutonic	N	1	0	0	0	0	0
746	514960	4.63618e+06	17.3529	0.652028	0.0121023	4	Plutonic	N	1	0	0	0	0	0
747	514959	4636166	17.3529	0.652028	0.0121023	3	Plutonic	N	1	0	0	0	0	0
748	514934	4636080	17.3529	0.652028	0.0121023	1	Plutonic	N	0	0	0	0	0	0
749	510324	4664308	17.0334	0.551241	0.01	1	Sedimentary	N	0	0	0	0	0	0
750	510347	4.66438e+06	17.0334	0.551241	0.01	1	Sedimentary	N	0	0	0	0	0	0
751	510351	4664430	17.0334	0.551241	0.01	3	Sedimentary	N	0	1	0	0	0	0
752	510359	4664421	17.0334	0.551241	0.01	2	Sedimentary	N	0	1	0	0	0	0
753	511262	4664034	17.0421	0.5545	0.01	2	Sedimentary	N	0	0	0	0	0	0
754	510393	4664463	17.0334	0.551241	0.01	2	Sedimentary	N	0	0	0	0	0	0
755	510394	4.66447e+06	17.0334	0.551241	0.01	2	Sedimentary	N	0	0	0	0	0	0
756	510394	4664477	17.0334	0.551241	0.01	2	Sedimentary	N	0	0	0	0	0	0
757	512767	4663156	17.0525	0.600272	0.01	1	Sedimentary	N	0	0	0	0	0	1
758	514433	4661934	17.0784	0.0617774	0.0102621	1	Sedimentary	N	1	0	0	0	0	0
759	515137	4.66163e+06	17.087	0.396566	0.0361331	4	Sedimentary	N	0	0	0	0	1	0
760	515139	4661601	17.087	0.396566	0.0361331	4	Sedimentary	N	1	0	1	0	0	0
761	515111	4.66159e+06	17.087	0.396566	0.0361331	4	Sedimentary	N	0	0	1	0	0	0
762	515119	4661593	17.087	0.396566	0.0361331	5	Sedimentary	N	0	0	1	0	0	0
763	515130	4.66159e+06	17.087	0.396566	0.0361331	3	Sedimentary	N	0	0	1	0	0	0
764	515104	4.66157e+06	17.087	0.396566	0.0361331	5	Sedimentary	N	0	1	0	0	0	0
765	515267	4.66148e+06	17.087	0.396566	0.0361331	3	Sedimentary	N	0	0	1	0	0	0
766	515226	4.66152e+06	17.087	0.396566	0.0361331	3	Sedimentary	N	1	0	1	0	0	0
767	515282	4661462	17.087	0.7112	0.01	3	Sedimentary	N	0	0	1	0	0	0
768	515282	4661460	17.087	0.7112	0.01	3	Sedimentary	N	0	0	1	0	0	0
769	515282	4661420	17.087	0.7112	0.01	2	Sedimentary	N	0	0	1	0	0	0
770	515281	4661424	17.087	0.7112	0.01	2	Sedimentary	N	0	0	1	0	0	0
771	515265	4.66134e+06	17.087	0.7112	0.01	3	Sedimentary	N	1	0	1	0	0	0
772	515286	4661343	17.087	0.7112	0.01	3	Sedimentary	N	1	0	1	0	0	0
773	515294	4.66135e+06	17.087	0.7112	0.01	3	Sedimentary	N	1	0	1	0	0	0
774	515296	4.66136e+06	17.087	0.7112	0.01	3	Sedimentary	N	1	0	1	0	0	0
775	515258	4661336	17.087	0.7112	0.01	4	Sedimentary	N	1	0	0	0	0	0
776	515245	4661351	17.087	0.7112	0.01	5	Sedimentary	N	1	0	0	0	0	0
777	515254	4.66135e+06	17.087	0.7112	0.01	3	Sedimentary	N	1	0	0	0	0	0
778	515333	4.66123e+06	17.087	0.7112	0.01	2	Sedimentary	N	1	0	1	0	0	0
779	515334	4.66125e+06	17.087	0.7112	0.01	2	Sedimentary	N	1	0	1	0	0	0
780	515333	4.66105e+06	17.087	0.7293	0.01	3	Sedimentary	N	0	0	0	0	0	0
781	515340	4.66102e+06	17.087	0.7293	0.01	4	Sedimentary	N	0	0	0	0	0	0
782	515338	4661044	17.087	0.7293	0.01	4	Sedimentary	N	0	0	0	0	0	0
783	511369	4663939	17.0421	0.5545	0.01	1	Sedimentary	N	0	0	0	0	0	0
784	515363	4688455	16.8966	0.539056	0.01	3	Metamorphic	N	1	0	0	0	0	1
785	515373	4.68845e+06	16.8966	0.539056	0.01	3	Metamorphic	N	1	0	0	0	0	1
786	483153	4613772	17.6999	0.384373	0.01	1	Artificial	A	0	0	0	0	0	0
787	483142	4.61377e+06	17.6999	0.384373	0.01	1	Artificial	A	0	0	0	0	0	0
788	515347	4.68838e+06	16.8966	0.539056	0.01	3	Metamorphic	N	1	1	0	0	0	1
789	515355	4.68838e+06	16.8966	0.539056	0.01	3	Metamorphic	N	1	1	0	0	0	1
790	515370	4.68839e+06	16.8966	0.539056	0.01	1	Metamorphic	N	1	1	0	0	0	1
791	515348	4688344	16.8966	0.539056	0.01	1	Metamorphic	N	1	1	0	0	0	1
792	516813	4688371	16.9019	0.537988	0.01	2	Metamorphic	N	0	0	0	0	0	0
793	515053	4677346	16.9699	0.233521	0.01	2	Plutonic	N	1	0	0	0	0	1
794	515063	4677345	16.9699	0.233521	0.01	2	Plutonic	N	1	0	0	0	0	1
795	515068	4677346	16.9699	0.233521	0.01	2	Plutonic	N	0	0	0	0	0	0
796	335872	4.5477e+06	18.6203	0.375442	0.01	1	Artificial	N	0	0	0	0	0	0
797	296098	4.4986e+06	18.7126	0.030963	0.01	1	Sedimentary	A	0	0	0	0	0	0
798	514583	4662374	17.0784	0.669992	0.01	2	Sedimentary	N	0	0	0	0	1	0
799	514585	4.66237e+06	17.0784	0.669992	0.01	3	Sedimentary	N	0	0	0	0	1	0
800	514594	4662373	17.0784	0.669992	0.01	1	Sedimentary	N	0	0	0	0	1	0
801	514584	4.66237e+06	17.0784	0.669992	0.01	2	Sedimentary	N	0	0	0	0	1	0
802	516075	4.65985e+06	17.0982	0.740669	0.01	4	Sedimentary	N	0	0	1	0	0	0
803	516074	4.65986e+06	17.0982	0.740669	0.01	4	Sedimentary	N	0	0	1	0	0	0
804	516075	4659868	17.0982	0.740669	0.01	4	Sedimentary	N	0	0	1	0	0	0
805	516093	4.65983e+06	17.0982	0.676325	0.01	4	Sedimentary	N	1	0	1	0	0	0
806	516125	4659773	17.1086	0.676325	0.01	4	Sedimentary	N	0	0	1	0	0	0
807	516120	4659782	17.1086	0.676325	0.01	4	Sedimentary	N	0	0	1	0	0	0
808	517254	4657890	17.1224	0.597428	0.01	3	Sedimentary	N	0	0	1	0	0	0
809	517285	4.65787e+06	17.1224	0.597428	0.01	4	Sedimentary	N	0	0	1	0	0	0
810	517264	4657870	17.1224	0.597428	0.01	4	Sedimentary	N	0	0	1	0	0	0
811	517572	4.65769e+06	17.1224	0.829205	0.012492	3	Sedimentary	N	0	0	1	0	0	0
812	517608	4657652	17.1224	0.829205	0.012492	3	Sedimentary	N	0	0	1	0	0	0
813	517597	4657658	17.1224	0.829205	0.012492	2	Sedimentary	N	0	0	1	0	0	0
814	517425	4.65735e+06	17.1224	0.797047	0.01	2	Sedimentary	N	0	1	0	0	0	1
815	517442	4657105	17.1224	0.744945	0.01	3	Sedimentary	N	0	0	0	0	0	0
816	517438	4657114	17.1224	0.744945	0.01	2	Sedimentary	N	0	0	0	0	0	0
817	517423	4657124	17.1224	0.744945	0.01	5	Sedimentary	N	0	0	0	0	1	0
818	517418	4657133	17.1224	0.744945	0.01	5	Sedimentary	N	0	0	0	0	1	0
819	514601	4.66142e+06	17.087	0.583827	0.01	5	Sedimentary	N	1	0	0	0	0	0
820	514932	4661410	17.087	0.396566	0.0361331	3	Sedimentary	N	0	0	0	0	0	0
821	514941	4.66142e+06	17.087	0.396566	0.0361331	3	Sedimentary	N	0	0	0	0	0	0
822	514931	4661433	17.087	0.396566	0.0361331	2	Sedimentary	N	0	0	0	0	0	0
823	515018	4.66149e+06	17.087	0.396566	0.0361331	4	Sedimentary	N	0	0	1	0	0	0
824	515135	4.66164e+06	17.087	0.583827	0.01	5	Sedimentary	N	1	0	1	0	0	0
825	515133	4661677	17.087	0.583827	0.01	4	Sedimentary	N	1	0	1	0	0	0
826	515152	4661616	17.087	0.396566	0.0361331	3	Sedimentary	N	0	0	1	0	0	1
827	515138	4661630	17.087	0.396566	0.0361331	4	Sedimentary	N	0	0	1	0	0	1
828	515133	4661638	17.087	0.583827	0.01	5	Sedimentary	N	0	0	0	0	1	0
829	515533	4660945	17.087	0.61416	0.01	3	Sedimentary	N	0	0	1	0	0	1
830	515592	4660904	17.0982	0.61416	0.01	2	Sedimentary	N	0	0	1	0	0	1
831	516115	4.6598e+06	17.1086	0.676325	0.01	3	Sedimentary	N	0	0	1	0	0	0
832	516190	4659690	17.1086	0.676325	0.01	3	Sedimentary	N	0	1	0	0	0	0
833	516180	4659708	17.1086	0.676325	0.01	3	Sedimentary	N	0	1	0	0	0	0
834	516176	4.65972e+06	17.1086	0.676325	0.01	3	Sedimentary	N	0	1	0	0	0	0
835	516169	4.65972e+06	17.1086	0.676325	0.01	3	Sedimentary	N	0	1	0	0	0	0
836	516510	4.65923e+06	17.1086	0.77637	0.01	2	Sedimentary	N	0	0	1	0	0	0
837	516510	4.65923e+06	17.1086	0.77637	0.01	2	Sedimentary	N	0	0	1	0	0	1
838	516507	4.65921e+06	17.1086	0.77637	0.01	1	Sedimentary	N	0	0	1	0	0	0
839	516504	4.6592e+06	17.1086	0.77637	0.01	1	Sedimentary	N	0	0	1	0	0	0
840	516490	4659197	17.1086	0.77637	0.01	2	Sedimentary	N	0	1	0	0	0	1
841	516496	4.6592e+06	17.1086	0.77637	0.01	2	Sedimentary	N	0	1	0	0	0	1
842	516500	4.65916e+06	17.1086	0.77637	0.01	1	Sedimentary	N	0	0	1	0	0	0
843	516496	4659172	17.1086	0.77637	0.01	2	Sedimentary	N	0	0	1	0	0	0
844	516486	4658707	17.1086	0.686752	0.01	5	Sedimentary	N	0	1	0	0	0	1
845	513716	4.69736e+06	16.8913	0.49397	0.01	2	Sedimentary	A	0	1	0	0	0	0
846	513959	4.69721e+06	16.8913	0.49397	0.01	3	Sedimentary	A	0	0	0	0	0	0
847	513956	4.69722e+06	16.8913	0.49397	0.01	3	Sedimentary	A	0	0	0	0	0	0
848	513955	4.69723e+06	16.8913	0.49397	0.01	3	Sedimentary	A	0	0	0	0	0	0
849	513953	4697236	16.8913	0.49397	0.01	2	Sedimentary	A	0	0	0	0	0	0
850	290471	4491427	18.7151	0.431428	0.0481826	2	Artificial	A	0	0	0	0	0	0
851	291380	4.493e+06	18.7146	0.341145	0.0110856	2	Sedimentary	N	0	0	0	0	0	0
852	291386	4493041	18.7146	0.341145	0.0110856	1	Sedimentary	N	0	0	0	0	0	0
853	293034	4494167	18.7141	0.344906	0.0485987	2	Sedimentary	A	0	0	0	0	0	0
854	293054	4.49418e+06	18.7141	0.344906	0.0485987	1	Sedimentary	A	0	0	0	0	0	0
855	293063	4494181	18.7141	0.344906	0.0485987	2	Sedimentary	A	0	0	0	0	0	0
856	293064	4.49418e+06	18.7141	0.344906	0.0485987	2	Sedimentary	A	0	0	0	0	0	0
857	293083	4.49419e+06	18.7141	0.344906	0.0485987	1	Sedimentary	A	0	0	0	0	0	0
858	293120	4494205	18.7141	0.344906	0.0485987	1	Sedimentary	A	0	0	0	0	0	0
859	293192	4494235	18.7141	0.344906	0.0485987	2	Sedimentary	A	0	0	0	0	0	0
860	293212	4.49424e+06	18.7141	0.344906	0.0485987	2	Sedimentary	A	0	0	0	0	0	0
861	514572	4678971	16.9729	0.0508643	0.01	2	Artificial	A	0	0	0	0	0	0
862	292981	4495070	18.7141	0.321517	0.0352788	2	Sedimentary	N	0	0	0	0	0	0
863	292988	4.49507e+06	18.7141	0.321517	0.0352788	3	Sedimentary	N	0	0	0	0	0	0
864	292994	4.49509e+06	18.7141	0.321517	0.0352788	2	Sedimentary	N	0	0	0	0	0	0
865	292995	4495096	18.7141	0.321517	0.0352788	2	Sedimentary	N	0	0	0	0	0	0
866	293010	4.4951e+06	18.7141	0.321517	0.0352788	3	Sedimentary	N	0	0	0	0	0	0
867	293010	4.49511e+06	18.7141	0.321517	0.0352788	1	Sedimentary	N	0	0	0	0	0	0
868	293024	4.49513e+06	18.7141	0.321517	0.0352788	1	Sedimentary	N	0	0	0	0	0	0
869	293024	4495128	18.7141	0.321517	0.0352788	1	Sedimentary	N	0	0	0	0	0	0
870	293080	4.4952e+06	18.7137	0.321517	0.0352788	2	Sedimentary	N	0	0	0	0	0	0
871	293086	4.4952e+06	18.7137	0.321517	0.0352788	1	Sedimentary	N	0	0	0	0	0	0
872	293101	4.49521e+06	18.7137	0.321517	0.0352788	1	Sedimentary	N	0	0	0	0	0	0
873	296982	4498873	18.7126	0.164692	0.0102061	1	Sedimentary	A	0	0	0	0	0	0
874	291395	4493060	18.7146	0.341145	0.0110856	1	Sedimentary	N	0	0	0	0	0	0
875	291550	4493439	18.7146	0.270936	0.0259059	1	Sedimentary	N	0	0	0	0	0	0
876	291554	4.49345e+06	18.7146	0.270936	0.0259059	1	Sedimentary	N	0	0	0	0	0	0
877	291559	4493458	18.7146	0.270936	0.0259059	2	Sedimentary	N	0	0	0	0	0	0
878	291566	4.49347e+06	18.7146	0.270936	0.0259059	2	Sedimentary	N	0	0	0	0	0	0
879	291570	4493474	18.7146	0.270936	0.0259059	2	Sedimentary	N	0	0	0	0	0	0
880	291571	4493485	18.7146	0.270936	0.0259059	2	Sedimentary	N	0	0	0	0	0	0
881	291571	4.49349e+06	18.7146	0.270936	0.0259059	2	Sedimentary	N	0	0	0	0	0	0
882	291557	4493501	18.7146	0.270936	0.0259059	2	Sedimentary	N	0	0	0	0	0	0
883	291572	4.49353e+06	18.7146	0.270936	0.0259059	1	Sedimentary	N	0	0	0	0	0	0
884	291579	4493538	18.7146	0.270936	0.0259059	1	Sedimentary	N	0	0	0	0	0	0
885	291584	4.49354e+06	18.7146	0.270936	0.0259059	2	Sedimentary	N	0	0	0	0	0	0
886	291584	4493554	18.7146	0.270936	0.0259059	1	Sedimentary	N	0	0	0	0	0	0
887	291584	4493554	18.7146	0.270936	0.0259059	1	Sedimentary	N	0	0	0	0	0	0
888	291608	4.49364e+06	18.7146	0.270936	0.0259059	1	Sedimentary	N	0	0	0	0	0	0
889	291614	4493653	18.7146	0.270936	0.0259059	1	Sedimentary	N	0	0	0	0	0	0
890	291625	4493717	18.7146	0.270936	0.0259059	3	Sedimentary	N	0	0	0	0	0	0
891	291628	4493727	18.7146	0.270936	0.0259059	3	Sedimentary	N	0	0	0	0	0	0
892	291651	4493762	18.7146	0.270936	0.0259059	2	Sedimentary	N	0	0	0	0	0	0
893	291666	4493817	18.7146	0.206978	0.0339413	2	Sedimentary	N	0	0	0	0	0	0
894	292035	4494041	18.7146	0.136326	0.0154982	1	Sedimentary	A	0	0	0	0	0	0
895	292797	4.49409e+06	18.7141	0.389041	0.0579228	1	Sedimentary	A	0	0	0	0	0	0
896	292805	4.49408e+06	18.7141	0.389041	0.0579228	1	Sedimentary	A	0	0	0	0	0	0
897	292816	4494077	18.7141	0.389041	0.0579228	1	Sedimentary	A	0	0	0	0	0	0
898	292838	4494081	18.7141	0.389041	0.0579228	1	Sedimentary	A	0	0	0	0	0	0
899	292849	4.49408e+06	18.7141	0.344906	0.0485987	1	Sedimentary	A	0	0	0	0	0	0
900	292910	4.49411e+06	18.7141	0.344906	0.0485987	2	Sedimentary	A	0	0	0	0	0	0
901	292929	4.49412e+06	18.7141	0.344906	0.0485987	2	Sedimentary	A	0	0	0	0	0	0
902	292948	4494129	18.7141	0.344906	0.0485987	1	Sedimentary	A	0	0	0	0	0	0
903	292957	4494133	18.7141	0.344906	0.0485987	1	Sedimentary	A	0	0	0	0	0	0
904	293250	4.49426e+06	18.7141	0.344906	0.0485987	2	Sedimentary	A	0	0	0	0	0	0
905	293169	4.49427e+06	18.7141	0.344906	0.0485987	2	Sedimentary	A	0	0	0	0	0	0
906	513839	4697326	16.8913	0.49397	0.01	2	Sedimentary	A	0	1	0	0	0	0
907	513830	4697332	16.8913	0.49397	0.01	2	Sedimentary	A	0	1	0	0	0	0
908	513803	4697348	16.8913	0.49397	0.01	2	Sedimentary	A	0	1	0	0	0	0
909	513674	4.6973e+06	16.8913	0.49397	0.01	2	Sedimentary	N	0	0	0	0	0	0
910	513055	4694913	16.8913	0.529663	0.01	2	Artificial	N	0	0	0	0	0	0
911	513526	4.69149e+06	16.8913	0.555812	0.01	1	Artificial	A	0	0	0	0	0	0
912	292876	4.4944e+06	18.7141	0.344906	0.0485987	3	Sedimentary	A	0	0	0	0	0	0
913	292886	4.49443e+06	18.7141	0.344906	0.0485987	1	Sedimentary	A	0	0	0	0	0	0
914	292876	4.49443e+06	18.7141	0.344906	0.0485987	1	Sedimentary	A	0	0	0	0	0	0
915	292864	4494416	18.7141	0.344906	0.0485987	3	Sedimentary	A	0	0	0	0	0	0
916	292845	4.49441e+06	18.7141	0.344906	0.0485987	2	Sedimentary	A	0	0	0	0	0	0
917	292831	4.4944e+06	18.7141	0.344906	0.0485987	1	Sedimentary	A	0	0	0	0	0	0
918	292822	4.4944e+06	18.7141	0.344906	0.0485987	2	Sedimentary	A	0	0	0	0	0	0
919	292796	4.49439e+06	18.7141	0.344906	0.0485987	2	Sedimentary	A	0	0	0	0	0	0
920	292787	4494392	18.7141	0.344906	0.0485987	2	Sedimentary	A	0	0	0	0	0	0
921	292773	4494400	18.7141	0.344906	0.0485987	1	Sedimentary	A	0	0	0	0	0	0
922	292745	4494388	18.7141	0.344906	0.0485987	1	Sedimentary	A	0	0	0	0	0	0
923	292736	4494384	18.7141	0.344906	0.0485987	1	Sedimentary	A	0	0	0	0	0	0
924	292666	4494344	18.7141	0.136326	0.0154982	1	Sedimentary	A	0	0	0	0	0	0
925	292657	4.49436e+06	18.7141	0.136326	0.0154982	3	Sedimentary	A	0	0	0	0	0	0
926	292652	4494370	18.7141	0.136326	0.0154982	2	Sedimentary	A	0	0	0	0	0	0
927	292645	4.49439e+06	18.7141	0.136326	0.0154982	2	Sedimentary	A	0	0	0	0	0	0
928	292641	4.4944e+06	18.7141	0.136326	0.0154982	1	Sedimentary	A	0	0	0	0	0	0
929	292621	4.49442e+06	18.7141	0.136326	0.0154982	2	Sedimentary	A	0	0	0	0	0	0
930	292610	4.49444e+06	18.7141	0.136326	0.0154982	2	Sedimentary	A	0	0	0	0	0	0
931	292605	4494445	18.7141	0.136326	0.0154982	3	Sedimentary	A	0	0	0	0	0	0
932	292594	4.49446e+06	18.7141	0.136326	0.0154982	2	Sedimentary	A	0	0	0	0	0	0
933	292578	4494489	18.7141	0.136326	0.0154982	1	Sedimentary	A	0	0	0	0	0	0
934	292568	4.49451e+06	18.7141	0.136326	0.0154982	2	Sedimentary	A	0	0	0	0	0	0
935	292563	4494515	18.7141	0.136326	0.0154982	2	Sedimentary	A	0	0	0	0	0	0
936	292553	4.49453e+06	18.7141	0.136326	0.0154982	2	Sedimentary	A	0	0	0	0	0	0
937	292542	4494550	18.7141	0.136326	0.0154982	3	Sedimentary	A	0	0	0	0	0	0
938	292535	4.49457e+06	18.7141	0.136326	0.0154982	3	Sedimentary	A	0	0	0	0	0	0
939	292538	4.4946e+06	18.7141	0.136326	0.0154982	1	Sedimentary	A	0	0	0	0	0	0
940	292540	4494615	18.7141	0.136326	0.0154982	1	Sedimentary	A	0	0	0	0	0	0
941	292580	4494645	18.7141	0.321517	0.0352788	2	Sedimentary	A	0	0	0	0	0	0
942	292594	4.49465e+06	18.7141	0.321517	0.0352788	1	Sedimentary	A	0	0	0	0	0	0
943	297768	4499760	18.7121	0.0485256	0.01	1	Artificial	A	0	0	0	0	0	0
944	293121	4495238	18.7137	0.325238	0.0408679	1	Sedimentary	N	0	0	0	0	0	0
945	293139	4.49526e+06	18.7137	0.325238	0.0408679	1	Sedimentary	N	0	0	0	0	0	0
946	293146	4495267	18.7137	0.325238	0.0408679	1	Sedimentary	N	0	0	0	0	0	0
947	293162	4.49528e+06	18.7137	0.325238	0.0408679	1	Sedimentary	N	0	0	0	0	0	0
948	293171	4495285	18.7137	0.325238	0.0408679	1	Sedimentary	N	0	0	0	0	0	0
949	293183	4.49529e+06	18.7137	0.325238	0.0408679	2	Sedimentary	N	0	0	0	0	0	0
950	293183	4495289	18.7137	0.325238	0.0408679	1	Sedimentary	N	0	0	0	0	0	0
951	293194	4495310	18.7137	0.325238	0.0408679	2	Sedimentary	N	0	0	0	0	0	0
952	293194	4495310	18.7137	0.325238	0.0408679	2	Sedimentary	N	0	0	0	0	0	0
953	293198	4495317	18.7137	0.325238	0.0408679	1	Sedimentary	N	0	0	0	0	0	0
954	293268	4.49537e+06	18.7137	0.325238	0.0408679	1	Sedimentary	N	0	0	0	0	0	0
955	293280	4495419	18.7137	0.325238	0.0408679	2	Sedimentary	N	0	0	0	0	0	0
956	293345	4495430	18.7137	0.325238	0.0408679	1	Sedimentary	N	0	0	0	0	0	0
957	293431	4.49551e+06	18.7137	0.33531	0.0409936	2	Sedimentary	N	0	0	0	0	0	0
958	293454	4.4955e+06	18.7137	0.33531	0.0409936	1	Sedimentary	N	0	0	0	0	0	0
959	293455	4495503	18.7137	0.33531	0.0409936	1	Sedimentary	N	0	0	0	0	0	0
960	293455	4495510	18.7137	0.33531	0.0409936	2	Sedimentary	N	0	0	0	0	0	0
961	293472	4495530	18.7137	0.33531	0.0409936	2	Sedimentary	N	0	0	0	0	0	0
962	293524	4.49558e+06	18.7137	0.33531	0.0409936	2	Sedimentary	N	0	0	0	0	0	0
963	293528	4495577	18.7137	0.33531	0.0409936	1	Sedimentary	N	0	0	0	0	0	0
964	293541	4.49559e+06	18.7137	0.33531	0.0409936	1	Sedimentary	N	0	0	0	0	0	0
965	293550	4.49559e+06	18.7137	0.33531	0.0409936	1	Sedimentary	N	0	0	0	0	0	0
966	294677	4.49701e+06	18.7132	0.288135	0.026235	2	Sedimentary	N	0	0	0	0	0	0
967	294686	4497017	18.7132	0.288135	0.026235	2	Sedimentary	N	0	0	0	0	0	0
968	294763	4497061	18.7132	0.233892	0.0228242	1	Sedimentary	N	0	0	0	0	0	0
969	294763	4497061	18.7132	0.233892	0.0228242	1	Sedimentary	N	0	0	0	0	0	0
970	294771	4497063	18.7132	0.233892	0.0228242	1	Sedimentary	N	0	0	0	0	0	0
971	294776	4497075	18.7132	0.233892	0.0228242	1	Sedimentary	N	0	0	0	0	0	0
972	294809	4.49708e+06	18.7132	0.233892	0.0228242	1	Sedimentary	N	0	0	0	0	0	0
973	294810	4497085	18.7132	0.233892	0.0228242	2	Sedimentary	N	0	0	0	0	0	0
974	294815	4.49708e+06	18.7132	0.233892	0.0228242	2	Sedimentary	N	0	0	0	0	0	0
975	294831	4497074	18.7132	0.233892	0.0228242	1	Sedimentary	N	0	0	0	0	0	0
976	294830	4497083	18.7132	0.233892	0.0228242	2	Sedimentary	N	0	0	0	0	0	0
977	294830	4.49709e+06	18.7132	0.233892	0.0228242	2	Sedimentary	N	0	0	0	0	0	0
978	294830	4497090	18.7132	0.233892	0.0228242	2	Sedimentary	N	0	0	0	0	0	0
979	294846	4.49712e+06	18.7132	0.233892	0.0228242	3	Sedimentary	N	0	0	0	0	0	0
980	294855	4.49712e+06	18.7132	0.233892	0.0228242	1	Sedimentary	N	0	0	0	0	0	0
981	294860	4497140	18.7132	0.233892	0.0228242	2	Sedimentary	N	0	0	0	0	0	0
982	294860	4497141	18.7132	0.233892	0.0228242	2	Sedimentary	N	0	0	0	0	0	0
983	318062	4532225	18.6657	0.491394	0.0102028	2	Sedimentary	N	0	0	0	1	0	1
984	318065	4532215	18.6657	0.491394	0.0102028	1	Sedimentary	N	0	0	0	1	0	1
985	318065	4.53219e+06	18.6657	0.491394	0.0102028	2	Sedimentary	N	0	0	0	1	0	1
986	318059	4.53218e+06	18.6657	0.491394	0.0102028	2	Sedimentary	N	0	1	0	0	0	0
987	318040	4.53219e+06	18.6657	0.491394	0.0102028	1	Sedimentary	N	0	1	0	0	0	0
988	318038	4532201	18.6657	0.491394	0.0102028	2	Sedimentary	N	0	1	0	0	0	0
989	318038	4.5322e+06	18.6657	0.491394	0.0102028	2	Sedimentary	N	0	1	0	0	0	0
990	317981	4532220	18.6657	0.491394	0.0102028	1	Sedimentary	N	0	1	0	0	0	0
991	317974	4532219	18.6657	0.491394	0.0102028	2	Sedimentary	N	0	1	0	0	0	0
992	317970	4532211	18.6657	0.491394	0.0102028	1	Sedimentary	N	0	1	0	0	0	0
993	317949	4532213	18.6657	0.491394	0.0102028	2	Sedimentary	N	0	0	0	0	0	0
994	308920	4.52169e+06	18.6934	0.295425	0.0100635	1	Sedimentary	N	0	0	0	0	0	0
995	317939	4532154	18.6682	0.491394	0.0102028	2	Sedimentary	N	0	1	0	0	0	0
996	317969	4.53213e+06	18.6682	0.491394	0.0102028	1	Sedimentary	N	0	1	0	0	0	0
997	317979	4.53214e+06	18.6682	0.491394	0.0102028	2	Sedimentary	N	0	1	0	0	0	0
998	317984	4532118	18.6682	0.491394	0.0102028	1	Sedimentary	N	0	1	0	0	0	0
999	317949	4532072	18.6682	0.491394	0.0102028	1	Sedimentary	N	0	1	0	0	0	0
1000	317948	4.53206e+06	18.6682	0.491394	0.0102028	2	Sedimentary	N	0	1	0	0	0	0
1001	308968	4.52173e+06	18.6934	0.295425	0.0100635	1	Sedimentary	N	0	0	0	0	0	0
1002	308830	4.52151e+06	18.6934	0.295425	0.0100635	2	Sedimentary	N	0	0	0	0	0	0
1003	308847	4.52147e+06	18.6934	0.295425	0.0100635	2	Sedimentary	N	0	0	0	0	0	0
1004	308860	4.52138e+06	18.6934	0.295425	0.0100635	3	Sedimentary	N	0	0	0	0	0	0
1005	308862	4521346	18.6934	0.295425	0.0100635	1	Sedimentary	N	0	0	0	0	0	0
1006	308852	4.52132e+06	18.6934	0.295425	0.0100635	2	Sedimentary	N	0	0	0	0	0	0
1007	308831	4.52129e+06	18.6934	0.295425	0.0100635	2	Sedimentary	N	0	0	0	0	0	0
1008	308822	4.52128e+06	18.6934	0.295425	0.0100635	3	Sedimentary	N	0	0	0	0	0	0
1009	308803	4.52128e+06	18.6934	0.295425	0.0100635	3	Sedimentary	N	0	0	0	0	0	0
1010	308793	4521279	18.6934	0.295425	0.0100635	2	Sedimentary	N	0	0	0	0	0	0
1011	308744	4.52127e+06	18.6934	0.335497	0.01	1	Sedimentary	N	0	0	0	0	0	0
1012	308733	4.52127e+06	18.6934	0.335497	0.01	1	Sedimentary	N	0	0	0	0	0	0
1013	308708	4521255	18.6934	0.335497	0.01	1	Sedimentary	N	0	0	0	0	0	0
1014	517783	4647138	17.2173	0.606501	0.01	2	Sedimentary	N	1	1	0	0	0	0
1015	517780	4647134	17.2173	0.606501	0.01	3	Sedimentary	N	1	0	1	0	0	0
1016	517805	4647127	17.2173	0.606501	0.01	1	Sedimentary	N	1	1	0	0	0	1
1017	517481	4647591	17.2173	0.639589	0.01	4	Sedimentary	N	0	0	0	0	0	0
1018	517829	4647094	17.2173	0.606501	0.01	1	Sedimentary	N	0	0	1	0	0	0
1019	518001	4.64708e+06	17.2173	0.606501	0.01	3	Sedimentary	N	0	0	0	0	0	0
1020	518128	4647097	17.2173	0.606501	0.01	1	Sedimentary	N	0	0	0	0	0	0
1021	518162	4647112	17.2173	0.606501	0.01	3	Sedimentary	N	1	0	1	0	0	0
1022	518195	4.64711e+06	17.2173	0.606501	0.01	1	Sedimentary	N	1	1	0	0	0	1
1023	518214	4647114	17.2173	0.606501	0.01	1	Sedimentary	N	1	1	0	0	0	1
1024	518216	4.64711e+06	17.2173	0.773996	0.01	3	Sedimentary	N	0	0	1	0	0	0
1025	518332	4.64714e+06	17.2173	0.773996	0.01	1	Sedimentary	N	0	0	1	0	0	0
1026	518336	4.64713e+06	17.2173	0.773996	0.01	2	Sedimentary	N	0	0	1	0	0	0
1027	518336	4.64713e+06	17.2173	0.773996	0.01	3	Sedimentary	N	0	0	0	0	0	0
1028	518345	4647128	17.2173	0.773996	0.01	2	Sedimentary	N	0	0	0	0	0	0
1029	518384	4647160	17.2173	0.773996	0.01	2	Sedimentary	N	1	1	0	0	0	1
1030	518391	4647148	17.2173	0.773996	0.01	1	Sedimentary	N	0	0	1	0	0	0
1031	518445	4647166	17.2173	0.773996	0.01	2	Plutonic	N	0	0	1	0	0	0
1032	518455	4.64717e+06	17.2173	0.773996	0.01	1	Plutonic	N	0	0	1	0	0	0
1033	518514	4647136	17.2303	0.784896	0.01	1	Plutonic	N	1	1	0	0	0	1
1034	518507	4.64713e+06	17.2303	0.784896	0.01	3	Plutonic	N	1	1	0	0	0	1
1035	518498	4647123	17.2303	0.784896	0.01	4	Plutonic	N	1	1	0	0	0	1
1036	518497	4.6471e+06	17.2303	0.796516	0.01	1	Plutonic	N	1	0	1	0	0	1
1037	518553	4647017	17.2303	0.796516	0.01	1	Sedimentary	N	1	1	0	0	0	0
1038	518593	4.64697e+06	17.2303	0.796516	0.01	1	Sedimentary	N	1	1	0	0	0	1
1039	518676	4646950	17.2303	0.796516	0.01	1	Metamorphic	N	1	1	0	0	0	0
1040	518685	4.64699e+06	17.2303	0.796516	0.01	3	Metamorphic	N	1	0	1	0	0	0
1041	519171	4.64661e+06	17.2303	0.806678	0.01	1	Metamorphic	N	0	0	0	0	0	0
1042	519171	4646615	17.2303	0.806678	0.01	3	Metamorphic	N	0	0	0	0	0	0
1043	519249	4646567	17.2303	0.806678	0.01	2	Metamorphic	N	0	0	0	0	0	0
1044	519251	4646567	17.2303	0.806678	0.01	3	Metamorphic	N	0	0	0	0	0	0
1045	519218	4.64558e+06	17.2389	0.896174	0.01	3	Metamorphic	N	0	0	0	0	1	0
1046	519310	4645505	17.2389	0.896174	0.01	1	Metamorphic	N	0	0	0	0	0	0
1047	519389	4645697	17.2389	0.928435	0.01	1	Sedimentary	N	0	0	0	0	0	0
1048	519397	4645725	17.2389	0.928435	0.01	2	Sedimentary	N	0	0	0	0	0	0
1049	519393	4.64573e+06	17.2389	0.928435	0.01	2	Sedimentary	N	0	0	0	0	0	0
1050	519443	4.6458e+06	17.2389	0.928435	0.01	2	Sedimentary	N	1	1	0	0	0	0
1051	519500	4645812	17.2389	0.928435	0.01	1	Sedimentary	N	1	0	1	0	0	1
1052	519492	4.64581e+06	17.2389	0.928435	0.01	2	Sedimentary	N	1	0	1	0	0	1
1053	519490	4.64582e+06	17.2389	0.928435	0.01	2	Sedimentary	N	1	1	0	0	0	1
1054	519479	4.64583e+06	17.2389	0.928435	0.01	3	Sedimentary	N	1	1	0	0	0	1
1055	519466	4.64582e+06	17.2389	0.928435	0.01	3	Sedimentary	N	1	0	1	0	0	1
1056	518095	4.64328e+06	17.264	0.609106	0.01	3	Plutonic	N	1	0	1	0	0	0
1057	518105	4.64328e+06	17.264	0.609106	0.01	3	Plutonic	N	1	0	1	0	0	0
1058	518114	4.64328e+06	17.264	0.609106	0.01	2	Plutonic	N	1	0	1	0	0	0
1059	518071	4.64328e+06	17.264	0.609106	0.01	3	Plutonic	N	0	0	0	0	0	0
1060	518083	4643281	17.264	0.609106	0.01	3	Plutonic	N	0	0	0	0	0	0
1061	518099	4643268	17.264	0.609106	0.01	1	Plutonic	N	1	0	0	0	0	1
1062	518199	4.6431e+06	17.264	0.643634	0.0132699	2	Plutonic	N	1	1	0	0	0	1
1063	518113	4.6432e+06	17.264	0.609106	0.01	1	Plutonic	A	1	1	0	0	0	1
1064	518120	4643208	17.264	0.609106	0.01	1	Plutonic	A	1	1	0	0	0	1
1065	518103	4.64313e+06	17.264	0.643634	0.0132699	2	Plutonic	A	1	0	0	0	0	0
1066	518097	4643123	17.264	0.643634	0.0132699	2	Plutonic	A	1	1	0	0	0	1
1067	518089	4.64314e+06	17.264	0.643634	0.0132699	1	Plutonic	A	1	0	0	0	0	0
1068	518077	4.64312e+06	17.264	0.643634	0.0132699	3	Plutonic	N	1	1	0	0	0	1
1069	518077	4643125	17.264	0.643634	0.0132699	2	Plutonic	N	0	0	0	0	0	0
1070	518080	4643144	17.264	0.643634	0.0132699	2	Plutonic	A	0	0	0	0	0	0
1071	518081	4.64315e+06	17.264	0.609106	0.01	2	Plutonic	A	0	0	0	0	0	0
1072	518040	4.64312e+06	17.264	0.643634	0.0132699	1	Plutonic	N	0	0	0	0	0	0
1073	517976	4.64305e+06	17.264	0.54382	0.01	2	Plutonic	N	0	0	0	0	0	0
1074	517955	4.64304e+06	17.264	0.54382	0.01	3	Plutonic	N	0	0	0	0	0	0
1075	517935	4.64304e+06	17.264	0.54382	0.01	3	Plutonic	N	0	0	0	0	0	0
1076	517911	4643027	17.264	0.54382	0.01	5	Plutonic	N	0	0	0	0	0	0
1077	517921	4643029	17.264	0.54382	0.01	4	Plutonic	N	0	0	0	0	0	0
1078	517900	4.64303e+06	17.264	0.54382	0.01	4	Plutonic	N	0	0	0	0	0	0
1079	517898	4643018	17.264	0.54382	0.01	1	Plutonic	N	0	0	0	0	0	0
1080	517911	4.64299e+06	17.264	0.54382	0.01	2	Plutonic	N	1	0	0	0	0	1
1081	517918	4.643e+06	17.264	0.54382	0.01	2	Plutonic	N	1	0	0	0	0	1
1082	517909	4642991	17.264	0.54382	0.01	2	Plutonic	N	1	0	0	0	0	1
1083	517857	4642951	17.264	0.54382	0.01	2	Plutonic	N	0	0	0	0	0	0
1084	517858	4642950	17.264	0.54382	0.01	1	Plutonic	N	0	0	0	0	0	0
1085	517989	4.64286e+06	17.264	0.54382	0.01	2	Plutonic	N	1	1	0	0	0	0
1086	517994	4642848	17.264	0.54382	0.01	3	Plutonic	N	1	1	0	0	0	0
1087	518007	4642843	17.264	0.54382	0.01	2	Plutonic	N	1	1	0	0	0	0
1088	517983	4.6428e+06	17.2726	0.54382	0.01	3	Plutonic	N	1	0	0	0	0	0
1089	517983	4.6428e+06	17.2726	0.54382	0.01	3	Plutonic	N	1	0	0	0	0	0
1090	517994	4.64276e+06	17.2726	0.54382	0.01	2	Plutonic	N	1	0	0	0	0	0
1091	518145	4.64275e+06	17.2726	0.54382	0.01	2	Plutonic	N	0	0	0	0	0	0
1092	518281	4.64284e+06	17.2726	0.54382	0.01	2	Plutonic	N	1	1	0	0	0	0
1093	518278	4.64282e+06	17.2726	0.54382	0.01	3	Plutonic	N	1	1	0	0	0	0
1094	518264	4.64278e+06	17.2726	0.54382	0.01	2	Plutonic	N	1	1	0	0	0	1
1095	518275	4.64281e+06	17.2726	0.54382	0.01	3	Plutonic	N	1	1	0	0	0	0
1096	518270	4.64276e+06	17.2726	0.54382	0.01	4	Plutonic	N	1	0	1	0	0	0
1097	518340	4.6428e+06	17.2726	0.54382	0.01	2	Plutonic	N	1	1	0	0	0	0
1098	518356	4.64279e+06	17.2726	0.54382	0.01	1	Plutonic	N	1	1	0	0	0	1
1099	518341	4.64275e+06	17.2726	0.54382	0.01	2	Plutonic	N	1	0	1	0	0	0
1100	518342	4.64274e+06	17.2726	0.54382	0.01	2	Plutonic	N	1	1	0	0	0	1
1101	518324	4.64271e+06	17.2726	0.54382	0.01	3	Plutonic	N	1	1	0	0	0	1
1102	518332	4.64271e+06	17.2726	0.54382	0.01	4	Plutonic	N	1	1	0	0	0	1
1103	518322	4.6427e+06	17.2726	0.54382	0.01	4	Plutonic	N	1	0	1	0	0	0
1104	518320	4.64271e+06	17.2726	0.54382	0.01	3	Plutonic	N	1	0	1	0	0	0
1105	518228	4642643	17.2726	0.54382	0.01	1	Plutonic	N	1	1	0	0	0	0
1106	518172	4.64261e+06	17.2726	0.54382	0.01	4	Plutonic	N	1	1	0	0	0	0
1107	518180	4.64261e+06	17.2726	0.54382	0.01	4	Plutonic	N	1	1	0	0	0	0
1108	518188	4642590	17.2726	0.54382	0.01	2	Plutonic	N	1	0	0	0	0	0
1109	518203	4642466	17.2726	0.645368	0.01	3	Plutonic	N	1	0	0	0	0	0
1110	518331	4642498	17.2726	0.645368	0.01	2	Plutonic	N	1	1	0	0	0	1
1111	518002	4642288	17.2726	0.645368	0.01	4	Plutonic	N	1	1	0	0	0	1
1112	518011	4642295	17.2726	0.645368	0.01	4	Plutonic	N	1	1	0	0	0	1
1113	517973	4642255	17.2726	0.645368	0.01	4	Plutonic	N	0	0	0	0	1	0
1114	517973	4642255	17.2726	0.645368	0.01	4	Plutonic	N	0	0	0	0	1	0
1115	517994	4.64228e+06	17.2726	0.645368	0.01	2	Plutonic	N	0	0	0	0	1	0
1116	517971	4642246	17.2726	0.688421	0.0124174	4	Plutonic	N	0	0	0	0	1	0
1117	517975	4.64224e+06	17.2726	0.688421	0.0124174	3	Plutonic	N	1	1	0	0	0	0
1118	517966	4.6422e+06	17.2726	0.688421	0.0124174	3	Plutonic	N	1	0	0	0	0	0
1119	517952	4.6422e+06	17.2726	0.688421	0.0124174	3	Plutonic	N	1	0	0	0	0	0
1120	517969	4.64219e+06	17.2726	0.688421	0.0124174	4	Plutonic	N	1	0	0	0	0	0
1121	517958	4.6422e+06	17.2726	0.688421	0.0124174	3	Plutonic	N	1	0	0	0	0	0
1122	517919	4642136	17.2726	0.688421	0.0124174	4	Plutonic	N	1	0	0	0	0	0
1123	517956	4642117	17.2726	0.688421	0.0124174	3	Plutonic	N	1	1	0	0	0	1
1124	518029	4642103	17.2726	0.688421	0.0124174	3	Plutonic	N	0	0	0	0	1	0
1125	518121	4642093	17.2726	0.688421	0.0124174	3	Plutonic	N	1	0	1	0	0	0
1126	518198	4.64196e+06	17.2726	0.727535	0.0119867	3	Plutonic	N	1	0	1	0	0	0
1127	518213	4.64194e+06	17.2726	0.727535	0.0119867	2	Plutonic	N	1	0	1	0	0	0
1128	518203	4641907	17.2726	0.727535	0.0119867	2	Plutonic	N	1	1	0	0	0	0
1129	518211	4641907	17.2726	0.727535	0.0119867	2	Plutonic	N	1	1	0	0	0	0
1130	518181	4641902	17.2726	0.727535	0.0119867	5	Plutonic	N	1	0	1	0	0	0
1131	518181	4.64191e+06	17.2726	0.727535	0.0119867	4	Plutonic	N	1	0	1	0	0	0
1132	518209	4.6418e+06	17.2812	0.727535	0.0119867	2	Plutonic	N	1	1	0	0	0	1
1133	518210	4.64181e+06	17.2812	0.727535	0.0119867	3	Plutonic	N	1	1	0	0	0	1
1134	518201	4.64174e+06	17.2812	0.727535	0.0119867	3	Plutonic	N	1	0	1	0	0	0
1135	518207	4.64174e+06	17.2812	0.727535	0.0119867	4	Plutonic	N	1	0	1	0	0	0
1136	518213	4641750	17.2812	0.727535	0.0119867	2	Plutonic	N	1	0	1	0	0	0
1137	518215	4641760	17.2812	0.727535	0.0119867	3	Plutonic	N	1	0	1	0	0	0
1138	518234	4641743	17.2812	0.727535	0.0119867	2	Plutonic	N	1	1	0	0	0	0
1139	518225	4641737	17.2812	0.727535	0.0119867	3	Plutonic	N	1	1	0	0	0	0
1140	518229	4641744	17.2812	0.727535	0.0119867	3	Plutonic	N	1	1	0	0	0	0
1141	518120	4.64171e+06	17.2812	0.75302	0.01	4	Plutonic	N	1	1	0	0	0	1
1142	518067	4.64161e+06	17.2812	0.75302	0.01	3	Plutonic	N	1	0	0	0	0	0
1143	518021	4641587	17.2812	0.75302	0.01	4	Plutonic	N	1	1	0	0	0	1
1144	518018	4.64158e+06	17.2812	0.75302	0.01	1	Plutonic	N	0	0	0	0	0	0
1145	518152	4.64154e+06	17.2812	0.75302	0.01	1	Plutonic	N	1	1	0	0	0	1
1146	518185	4641511	17.2812	0.75302	0.01	2	Plutonic	N	1	1	0	0	0	1
1147	518150	4.64154e+06	17.2812	0.75302	0.01	3	Plutonic	N	1	1	0	0	0	0
1148	518185	4641504	17.2812	0.75302	0.01	3	Plutonic	N	1	1	0	0	0	1
1149	518186	4.64151e+06	17.2812	0.75302	0.01	2	Plutonic	N	1	1	0	0	0	1
1150	518171	4.64149e+06	17.2812	0.75302	0.01	3	Plutonic	N	1	0	1	0	0	0
1151	518181	4641501	17.2812	0.75302	0.01	3	Plutonic	N	1	0	1	0	0	0
1152	518170	4.64149e+06	17.2812	0.75302	0.01	3	Plutonic	N	0	0	0	0	1	0
1153	518679	4643871	17.2502	0.262237	0.064671	2	Metamorphic	N	0	0	0	0	0	0
1154	518101	4642696	17.2726	0.54382	0.01	3	Plutonic	N	0	0	0	0	0	0
1155	518102	4.6427e+06	17.2726	0.54382	0.01	3	Plutonic	N	0	0	0	0	0	0
1156	518117	4641398	17.2812	0.756989	0.0148015	4	Plutonic	N	0	0	0	0	0	0
1157	518123	4.6414e+06	17.2812	0.756989	0.0148015	3	Plutonic	N	0	0	0	0	0	0
1158	518205	4641391	17.2812	0.756989	0.0148015	4	Plutonic	N	1	1	0	0	0	0
1159	518214	4641393	17.2812	0.756989	0.0148015	4	Plutonic	N	1	1	0	0	0	0
1160	518222	4.6414e+06	17.2812	0.756989	0.0148015	4	Plutonic	N	1	0	1	0	0	0
1161	518121	4641353	17.2812	0.756989	0.0148015	4	Plutonic	N	1	0	0	0	0	0
1162	518131	4641354	17.2812	0.756989	0.0148015	3	Plutonic	N	1	0	0	0	0	0
1163	518134	4.64136e+06	17.2812	0.756989	0.0148015	3	Plutonic	N	1	0	0	0	0	0
1164	518134	4.64137e+06	17.2812	0.756989	0.0148015	3	Plutonic	N	1	0	0	0	0	0
1165	518158	4.64134e+06	17.2812	0.756989	0.0148015	3	Plutonic	N	1	1	0	0	0	1
1166	518288	4.64138e+06	17.2812	0.756989	0.0148015	2	Plutonic	N	1	1	0	0	0	1
1167	518289	4.64138e+06	17.2812	0.756989	0.0148015	3	Plutonic	N	1	1	0	0	0	0
1168	518281	4.64137e+06	17.2812	0.756989	0.0148015	4	Plutonic	N	1	0	1	0	0	0
1169	518273	4.64137e+06	17.2812	0.756989	0.0148015	4	Plutonic	N	1	0	1	0	0	0
1170	518266	4641360	17.2812	0.756989	0.0148015	4	Plutonic	N	1	0	1	0	0	0
1171	518276	4641362	17.2812	0.756989	0.0148015	4	Plutonic	N	1	0	1	0	0	0
1172	518286	4641366	17.2812	0.756989	0.0148015	4	Plutonic	N	1	0	1	0	0	0
1173	518353	4641371	17.2812	0.756989	0.0148015	2	Plutonic	N	1	1	0	0	0	1
1174	518343	4.64137e+06	17.2812	0.756989	0.0148015	2	Plutonic	N	1	1	0	0	0	1
1175	518334	4.64137e+06	17.2812	0.756989	0.0148015	3	Plutonic	N	1	1	0	0	0	1
1176	518357	4.64139e+06	17.2812	0.75302	0.01	3	Plutonic	N	1	0	1	0	0	1
1177	518364	4.64138e+06	17.2812	0.756989	0.0148015	2	Plutonic	N	1	0	1	0	0	0
1178	518299	4641319	17.2812	0.756989	0.0148015	2	Plutonic	N	1	1	0	0	0	1
1179	518297	4.64131e+06	17.2812	0.756989	0.0148015	1	Plutonic	N	1	1	0	0	0	1
1180	518287	4641315	17.2812	0.756989	0.0148015	4	Plutonic	N	1	1	0	0	0	1
1181	518276	4641311	17.2812	0.756989	0.0148015	3	Plutonic	N	1	1	0	0	0	1
1182	518288	4641306	17.2812	0.756989	0.0148015	3	Plutonic	N	1	0	1	0	0	1
1183	518265	4.64129e+06	17.2812	0.756989	0.0148015	3	Plutonic	N	1	1	0	0	0	1
1184	518265	4641288	17.2812	0.756989	0.0148015	3	Plutonic	N	1	0	1	0	0	1
1185	518244	4.64128e+06	17.2812	0.756989	0.0148015	2	Plutonic	N	1	1	0	0	0	1
1186	518070	4641338	17.2812	0.756989	0.0148015	2	Plutonic	N	1	0	0	0	0	0
1187	518077	4641357	17.2812	0.756989	0.0148015	2	Plutonic	N	1	0	0	0	0	0
1188	518061	4641287	17.2812	0.756989	0.0148015	1	Plutonic	N	1	1	0	0	0	1
1189	517977	4641301	17.2812	0.693392	0.01	1	Plutonic	N	0	0	0	0	0	0
1190	517998	4641228	17.2812	0.693392	0.01	2	Plutonic	N	1	0	0	0	0	1
1191	517998	4641237	17.2812	0.693392	0.01	1	Plutonic	N	1	0	0	0	0	1
1192	517995	4641244	17.2812	0.693392	0.01	1	Plutonic	N	1	0	0	0	0	1
1193	517983	4641251	17.2812	0.693392	0.01	4	Plutonic	N	1	0	0	0	0	1
1194	517991	4.64122e+06	17.2812	0.693392	0.01	3	Plutonic	N	1	0	0	0	0	0
1195	518028	4641196	17.2812	0.693392	0.01	2	Plutonic	N	1	1	0	0	0	1
1196	518007	4.64118e+06	17.2812	0.693392	0.01	4	Plutonic	N	1	0	0	0	0	0
1197	518012	4641185	17.2812	0.693392	0.01	3	Plutonic	N	1	0	0	0	0	0
1198	518014	4641156	17.2812	0.693392	0.01	1	Plutonic	N	1	1	0	0	0	1
1199	518014	4.64116e+06	17.2812	0.693392	0.01	1	Plutonic	N	1	1	0	0	0	0
1200	518028	4641144	17.2812	0.693392	0.01	2	Plutonic	N	1	1	0	0	0	1
1201	518017	4641148	17.2812	0.693392	0.01	1	Plutonic	N	1	1	0	0	0	1
1202	518047	4641112	17.2812	0.693392	0.01	2	Plutonic	N	1	0	1	0	0	0
1203	518067	4.64107e+06	17.2812	0.693392	0.01	2	Plutonic	N	1	1	0	0	0	1
1204	518064	4.64107e+06	17.2812	0.693392	0.01	2	Plutonic	N	1	1	0	0	0	0
1205	518057	4641070	17.2812	0.693392	0.01	1	Plutonic	N	1	1	0	0	0	0
1206	518063	4641071	17.2812	0.693392	0.01	3	Plutonic	N	1	1	0	0	0	0
1207	518068	4.64105e+06	17.2812	0.693392	0.01	1	Plutonic	N	1	1	0	0	0	1
1208	518054	4641022	17.2812	0.693392	0.01	4	Plutonic	N	1	0	0	0	0	0
1209	518068	4640991	17.2812	0.693392	0.01	1	Plutonic	N	1	0	1	0	0	0
1210	518070	4640997	17.2812	0.693392	0.01	3	Plutonic	N	1	0	1	0	0	0
1211	518079	4641001	17.2812	0.693392	0.01	1	Plutonic	N	1	0	1	0	0	0
1212	518017	4.64092e+06	17.2812	0.660924	0.01	3	Plutonic	N	1	1	0	0	0	1
1213	518019	4.64092e+06	17.2812	0.660924	0.01	1	Plutonic	N	1	1	0	0	0	1
1214	518028	4640919	17.2812	0.660924	0.01	2	Plutonic	N	1	1	0	0	0	1
1215	518001	4.64093e+06	17.2812	0.660924	0.01	2	Plutonic	N	1	1	0	0	0	1
1216	517952	4.64094e+06	17.2812	0.660924	0.01	1	Plutonic	N	1	1	0	0	0	1
1217	517942	4.64094e+06	17.2812	0.660924	0.01	1	Plutonic	N	0	0	0	0	0	0
1218	517927	4.64093e+06	17.2812	0.660924	0.01	1	Plutonic	N	1	1	0	0	0	1
1219	517926	4.64093e+06	17.2812	0.660924	0.01	1	Plutonic	N	0	0	0	0	0	0
1220	517809	4640878	17.2812	0.660924	0.01	3	Plutonic	N	0	0	0	0	0	1
1221	517832	4.64085e+06	17.2812	0.660924	0.01	2	Plutonic	N	1	1	0	0	0	1
1222	517833	4.64086e+06	17.2812	0.660924	0.01	3	Plutonic	N	1	1	0	0	0	1
1223	517784	4.64087e+06	17.2812	0.660924	0.01	2	Plutonic	N	1	1	0	0	0	1
1224	517780	4.64087e+06	17.2812	0.660924	0.01	1	Plutonic	N	0	0	0	0	0	0
1225	517770	4.64087e+06	17.2812	0.660924	0.01	3	Plutonic	N	1	1	0	0	0	1
1226	517778	4.64087e+06	17.2812	0.660924	0.01	1	Plutonic	N	1	1	0	0	0	1
1227	517750	4640867	17.2812	0.660924	0.01	2	Plutonic	N	1	0	0	0	0	0
1228	517761	4640870	17.2812	0.660924	0.01	3	Plutonic	N	1	0	0	0	0	0
1229	517699	4.64084e+06	17.2812	0.660924	0.01	2	Plutonic	N	1	1	0	0	0	1
1230	517691	4.64083e+06	17.2812	0.660924	0.01	3	Plutonic	N	1	0	0	0	0	0
1231	517697	4640844	17.2812	0.660924	0.01	2	Plutonic	N	1	0	0	0	0	0
1232	517684	4640826	17.2812	0.660924	0.01	1	Plutonic	N	1	1	0	0	0	1
1233	517691	4640830	17.2812	0.660924	0.01	2	Plutonic	N	1	1	0	0	0	1
1234	517639	4640829	17.2812	0.660924	0.01	3	Plutonic	N	1	0	0	0	0	0
1235	517590	4.64079e+06	17.2812	0.619633	0.01	2	Plutonic	N	1	1	0	0	0	1
1236	517586	4.64079e+06	17.2812	0.619633	0.01	1	Plutonic	N	0	0	0	0	0	0
1237	517487	4640848	17.2812	0.619633	0.01	1	Plutonic	N	1	0	0	0	0	1
1238	517487	4640848	17.2812	0.619633	0.01	1	Plutonic	N	1	0	0	0	0	1
1239	515337	4637565	17.3235	0.547646	0.01	2	Plutonic	N	1	0	0	0	0	0
1240	515232	4637461	17.3235	0.547646	0.01	2	Plutonic	N	0	0	0	0	0	0
1241	515210	4637396	17.3235	0.547646	0.01	1	Plutonic	N	0	0	0	0	0	0
1242	515196	4.63698e+06	17.3235	0.570681	0.01	4	Plutonic	N	1	0	0	0	0	0
1243	517393	4640486	17.2812	0.619633	0.01	1	Plutonic	N	0	0	0	0	0	1
1244	517403	4640483	17.2812	0.619633	0.01	1	Plutonic	N	0	0	0	0	0	1
1245	517405	4640475	17.2812	0.619633	0.01	1	Plutonic	N	0	0	0	0	0	1
1246	517391	4640485	17.2812	0.619633	0.01	1	Plutonic	N	0	0	0	0	0	1
1247	517394	4640455	17.2812	0.619633	0.01	1	Plutonic	N	1	1	0	0	0	1
1248	517369	4.64044e+06	17.2812	0.619633	0.01	1	Plutonic	N	0	0	0	0	0	0
1249	517375	4.64045e+06	17.2812	0.619633	0.01	1	Plutonic	N	0	0	0	0	0	0
1250	517385	4640458	17.2812	0.619633	0.01	2	Plutonic	N	0	0	0	0	0	0
1251	517383	4640452	17.2812	0.619633	0.01	2	Plutonic	N	0	0	0	0	0	0
1252	517369	4640426	17.2812	0.619633	0.01	2	Plutonic	N	0	0	0	0	0	1
1253	517362	4640409	17.2812	0.619633	0.01	3	Plutonic	N	1	1	0	0	0	1
1254	517376	4640417	17.2812	0.619633	0.01	1	Plutonic	N	1	1	0	0	0	1
1255	517342	4.6404e+06	17.2812	0.668098	0.0125725	2	Plutonic	N	1	0	0	0	0	1
1256	517332	4640415	17.2812	0.619633	0.01	4	Plutonic	N	1	0	0	0	0	1
1257	517344	4640413	17.2812	0.619633	0.01	3	Plutonic	N	1	0	0	0	0	1
1258	517331	4.64042e+06	17.2812	0.619633	0.01	3	Plutonic	N	0	0	0	0	1	0
1259	517334	4640344	17.2812	0.668098	0.0125725	2	Plutonic	N	1	1	0	0	0	0
1260	517295	4640348	17.2812	0.668098	0.0125725	2	Plutonic	N	1	1	0	0	0	0
1261	517405	4640272	17.2812	0.668098	0.0125725	2	Plutonic	N	1	0	0	0	0	0
1262	517403	4640268	17.2812	0.668098	0.0125725	2	Plutonic	N	1	0	0	0	0	0
1263	517401	4640269	17.2812	0.668098	0.0125725	3	Plutonic	N	1	0	0	0	0	0
1264	517407	4640154	17.2959	0.668098	0.0125725	3	Plutonic	N	1	0	0	0	0	0
1265	517417	4.64016e+06	17.2959	0.668098	0.0125725	3	Plutonic	N	1	0	0	0	0	0
1266	517425	4.64016e+06	17.2959	0.668098	0.0125725	4	Plutonic	N	1	0	0	0	0	0
1267	517434	4640161	17.2959	0.668098	0.0125725	3	Plutonic	N	1	0	0	0	0	0
1268	517615	4639969	17.2959	0.714384	0.0145823	3	Plutonic	N	1	0	1	0	0	0
1269	517619	4639977	17.2959	0.714384	0.0145823	1	Plutonic	N	1	0	1	0	0	0
1270	517615	4639982	17.2959	0.714384	0.0145823	3	Plutonic	N	1	0	1	0	0	0
1271	517622	4.63999e+06	17.2959	0.714384	0.0145823	1	Plutonic	N	1	0	1	0	0	0
1272	517622	4.63996e+06	17.2959	0.714384	0.0145823	2	Plutonic	N	1	0	1	0	0	0
1273	517614	4639968	17.2959	0.714384	0.0145823	3	Plutonic	N	1	0	1	0	0	0
1274	517654	4639944	17.2959	0.714384	0.0145823	2	Plutonic	N	1	1	0	0	0	1
1275	517638	4639952	17.2959	0.714384	0.0145823	3	Plutonic	N	1	1	0	0	0	1
1276	517628	4.63995e+06	17.2959	0.714384	0.0145823	3	Plutonic	N	1	1	0	0	0	1
1277	517622	4639962	17.2959	0.714384	0.0145823	2	Plutonic	N	1	1	0	0	0	1
1278	517670	4639908	17.2959	0.714384	0.0145823	3	Plutonic	N	1	1	0	0	0	1
1279	517676	4.63992e+06	17.2959	0.714384	0.0145823	2	Plutonic	N	1	1	0	0	0	1
1280	517339	4639832	17.2959	0.579327	0.01	1	Plutonic	N	0	0	0	0	0	1
1281	517341	4639849	17.2959	0.579327	0.01	3	Plutonic	N	0	0	0	0	0	1
1282	517328	4639815	17.2959	0.579327	0.01	2	Plutonic	N	0	0	0	0	0	1
1283	517338	4639831	17.2959	0.579327	0.01	1	Plutonic	N	0	0	0	0	0	1
1284	517304	4.63981e+06	17.2959	0.579327	0.01	4	Plutonic	N	1	0	0	0	0	0
1285	517315	4.63981e+06	17.2959	0.579327	0.01	2	Plutonic	N	1	0	0	0	0	0
1286	517266	4639806	17.2959	0.579327	0.01	4	Plutonic	N	0	0	0	0	0	0
1287	517261	4.63981e+06	17.2959	0.579327	0.01	4	Plutonic	N	0	0	0	0	0	0
1288	517395	4639557	17.2959	0.579327	0.01	1	Metamorphic	N	1	1	0	0	0	0
1289	517421	4.63957e+06	17.2959	0.579327	0.01	3	Metamorphic	N	1	1	0	0	0	0
1290	517528	4639424	17.2959	0.706228	0.0120724	1	Metamorphic	N	1	1	0	0	0	1
1291	517518	4639438	17.2959	0.706228	0.0120724	3	Metamorphic	N	1	1	0	0	0	1
1292	517514	4639448	17.2959	0.706228	0.0120724	3	Metamorphic	N	1	1	0	0	0	1
1293	517506	4639456	17.2959	0.706228	0.0120724	3	Metamorphic	N	1	0	1	0	0	0
1294	517501	4639452	17.2959	0.706228	0.0120724	5	Metamorphic	N	1	0	1	0	0	0
1295	517498	4.63946e+06	17.2959	0.706228	0.0120724	3	Metamorphic	N	1	0	1	0	0	0
1296	517526	4639357	17.2959	0.706228	0.0120724	2	Metamorphic	N	1	1	0	0	0	1
1297	517524	4639366	17.2959	0.706228	0.0120724	3	Metamorphic	N	1	1	0	0	0	1
1298	517519	4.63939e+06	17.2959	0.706228	0.0120724	3	Metamorphic	N	1	1	0	0	0	1
1299	517523	4639394	17.2959	0.706228	0.0120724	3	Metamorphic	N	1	1	0	0	0	1
1300	517512	4.63935e+06	17.2959	0.706228	0.0120724	2	Metamorphic	N	1	1	0	0	0	1
1301	517525	4639349	17.2959	0.706228	0.0120724	3	Metamorphic	N	1	1	0	0	0	1
1302	310702	4.52436e+06	18.6858	0.262037	0.01	2	Sedimentary	N	0	0	0	0	0	0
1303	310697	4.52436e+06	18.6858	0.262037	0.01	1	Sedimentary	N	0	0	0	0	0	0
1304	333669	4546579	18.6259	0.325043	0.0101406	1	Artificial	A	0	0	0	0	0	0
1305	333672	4546569	18.6259	0.325043	0.0101406	2	Artificial	A	0	0	0	0	0	0
1306	333674	4546559	18.6259	0.325043	0.0101406	1	Artificial	A	0	0	0	0	0	0
1307	333686	4.54656e+06	18.6259	0.325043	0.0101406	2	Artificial	A	0	0	0	0	0	0
1308	334006	4.54665e+06	18.623	0.401696	0.01	2	Artificial	A	0	0	0	0	0	0
1309	334019	4.54666e+06	18.623	0.401696	0.01	2	Artificial	A	0	0	0	0	0	0
1310	334036	4.54667e+06	18.623	0.401696	0.01	1	Artificial	A	0	0	0	0	0	0
1311	361053	4.55416e+06	18.5645	0.418947	0.0175654	1	Sedimentary	N	0	0	0	0	0	0
1312	361062	4554157	18.5645	0.418947	0.0175654	3	Sedimentary	N	0	0	0	0	0	0
1313	361064	4.55415e+06	18.5645	0.418947	0.0175654	3	Sedimentary	N	0	0	0	0	0	0
1314	361079	4.55415e+06	18.5645	0.418947	0.0175654	2	Sedimentary	N	0	0	0	0	0	0
1315	361091	4554147	18.5645	0.418947	0.0175654	3	Sedimentary	N	0	0	0	0	0	0
1316	361092	4.55416e+06	18.5645	0.418947	0.0175654	2	Sedimentary	N	0	0	0	0	0	0
1317	361087	4.55417e+06	18.5645	0.418947	0.0175654	2	Sedimentary	N	0	0	0	0	0	0
1318	361078	4554176	18.5645	0.418947	0.0175654	1	Sedimentary	N	0	0	0	0	0	0
1319	361060	4554190	18.5645	0.418947	0.0175654	2	Sedimentary	N	0	0	0	0	0	0
1320	361052	4554198	18.5645	0.418947	0.0175654	2	Sedimentary	N	0	0	0	0	0	0
1321	361043	4554204	18.5645	0.418947	0.0175654	3	Sedimentary	N	0	0	0	0	0	0
1322	361036	4554212	18.5645	0.418947	0.0175654	2	Sedimentary	N	0	0	0	0	0	0
1323	361056	4.55428e+06	18.5645	0.418947	0.0175654	2	Sedimentary	N	0	0	0	0	0	0
1324	361096	4.5543e+06	18.5645	0.418947	0.0175654	2	Sedimentary	N	0	0	0	0	0	0
1325	361107	4554314	18.5645	0.418947	0.0175654	2	Sedimentary	N	0	0	0	0	0	0
1326	361108	4.55434e+06	18.5645	0.457117	0.0104099	2	Sedimentary	N	0	0	0	0	0	0
1327	361102	4.55435e+06	18.5645	0.457117	0.0104099	1	Sedimentary	N	0	0	0	0	0	0
1328	361095	4554352	18.5645	0.418947	0.0175654	2	Sedimentary	N	0	0	0	0	0	0
1329	518359	4655475	17.1483	0.711961	0.0107393	4	Sedimentary	N	0	1	0	0	0	0
1330	518353	4.65547e+06	17.1483	0.711961	0.0107393	3	Sedimentary	N	0	1	0	0	0	0
1331	518538	4654994	17.1483	0.726082	0.0101679	3	Sedimentary	N	1	1	0	0	0	1
1332	518633	4.65507e+06	17.1483	0.726082	0.0101679	3	Sedimentary	N	1	1	0	0	0	1
1333	518623	4655074	17.1483	0.726082	0.0101679	3	Sedimentary	N	1	1	0	0	0	1
1334	518666	4.65511e+06	17.1483	0.726082	0.0101679	4	Sedimentary	N	1	1	0	0	0	0
1335	518740	4.65529e+06	17.1483	0.726082	0.0101679	3	Sedimentary	N	0	0	1	0	0	0
1336	518731	4.65528e+06	17.1483	0.726082	0.0101679	5	Sedimentary	N	0	0	1	0	0	1
1337	518747	4655293	17.1483	0.726082	0.0101679	5	Sedimentary	N	0	0	1	0	0	1
1338	518754	4.65529e+06	17.1483	0.726082	0.0101679	4	Sedimentary	N	0	0	1	0	0	0
1339	518437	4.65577e+06	17.1483	0.699789	0.01	3	Sedimentary	N	0	0	1	0	0	0
1340	518439	4.65576e+06	17.1483	0.699789	0.01	4	Sedimentary	N	0	0	1	0	0	0
1341	518446	4.65574e+06	17.1483	0.699789	0.01	5	Sedimentary	N	0	0	1	0	0	0
1342	518455	4655738	17.1483	0.699789	0.01	4	Sedimentary	N	0	0	1	0	0	0
1343	518457	4655740	17.1483	0.699789	0.01	5	Sedimentary	N	0	0	1	0	0	0
1344	518458	4655758	17.1483	0.699789	0.01	3	Sedimentary	N	0	0	1	0	0	0
1345	518456	4655768	17.1483	0.699789	0.01	3	Sedimentary	N	0	0	1	0	0	0
1346	518449	4.65578e+06	17.1483	0.699789	0.01	3	Sedimentary	N	0	0	1	0	0	0
1347	518886	4654982	17.1483	0.726082	0.0101679	3	Sedimentary	N	0	0	1	0	0	1
1348	518875	4.65498e+06	17.1483	0.726082	0.0101679	2	Sedimentary	N	0	0	1	0	0	1
1349	518887	4.65496e+06	17.1483	0.726082	0.0101679	3	Sedimentary	N	0	0	1	0	0	1
1350	517303	4.64077e+06	17.2812	0.619633	0.01	1	Plutonic	N	0	0	0	0	0	0
1351	517319	4.64075e+06	17.2812	0.619633	0.01	1	Plutonic	N	1	0	0	0	0	1
1352	517350	4640706	17.2812	0.619633	0.01	2	Plutonic	N	0	0	0	0	0	1
1353	517347	4640712	17.2812	0.619633	0.01	2	Plutonic	N	0	0	0	0	0	1
1354	517330	4640718	17.2812	0.619633	0.01	2	Plutonic	N	0	0	0	0	0	0
1355	517333	4.64072e+06	17.2812	0.619633	0.01	3	Plutonic	N	0	0	0	0	0	0
1356	517398	4640660	17.2812	0.619633	0.01	1	Plutonic	N	1	1	0	0	0	1
1357	517388	4640676	17.2812	0.619633	0.01	3	Plutonic	N	1	1	0	0	0	1
1358	517451	4640556	17.2812	0.619633	0.01	2	Plutonic	N	1	1	0	0	0	1
1359	517441	4640562	17.2812	0.619633	0.01	1	Plutonic	N	1	1	0	0	0	1
1360	505230	4.62758e+06	17.48	0.411036	0.0217363	2	Plutonic	N	1	1	0	0	0	1
1361	505167	4627195	17.48	0.619223	0.0116506	2	Plutonic	N	1	0	0	0	0	1
1362	505128	4627155	17.48	0.619223	0.0116506	2	Plutonic	N	1	1	0	0	0	1
1363	505118	4.62708e+06	17.48	0.619223	0.0116506	1	Plutonic	N	1	1	0	0	0	1
1364	505117	4627087	17.48	0.619223	0.0116506	1	Plutonic	N	1	1	0	0	0	1
1365	505118	4.62708e+06	17.48	0.619223	0.0116506	1	Plutonic	N	1	0	0	0	0	0
1366	505101	4627047	17.48	0.65321	0.01	1	Plutonic	N	1	0	0	0	0	1
1367	505107	4627055	17.48	0.65321	0.01	1	Plutonic	N	1	0	0	0	0	1
1368	505108	4.62706e+06	17.48	0.65321	0.01	2	Plutonic	N	1	0	0	0	0	1
1369	505114	4627073	17.48	0.619223	0.0116506	2	Plutonic	N	1	0	0	0	0	1
1370	505100	4.627e+06	17.48	0.65321	0.01	1	Plutonic	N	1	1	0	0	0	1
1371	505098	4627000	17.48	0.65321	0.01	1	Plutonic	N	1	1	0	0	0	1
1372	505087	4627004	17.48	0.65321	0.01	2	Plutonic	N	1	0	0	0	0	1
1373	505083	4627017	17.48	0.65321	0.01	1	Plutonic	N	1	0	0	0	0	1
1374	505070	4626976	17.48	0.65321	0.01	1	Plutonic	N	1	1	0	0	0	1
1375	505054	4.62694e+06	17.48	0.65321	0.01	2	Plutonic	N	1	1	0	0	0	1
1376	505063	4626945	17.48	0.65321	0.01	1	Plutonic	N	1	1	0	0	0	1
1377	505001	4626910	17.48	0.65321	0.01	3	Plutonic	N	1	0	0	0	0	0
1378	496605	4.62116e+06	17.5615	0.554617	0.0118987	1	Plutonic	N	0	0	0	0	0	0
1379	496608	4621082	17.5702	0.554617	0.0118987	1	Plutonic	N	1	1	0	0	0	0
1380	496607	4.62107e+06	17.5702	0.554617	0.0118987	2	Plutonic	N	1	1	0	0	0	0
1381	496598	4.62107e+06	17.5702	0.554617	0.0118987	3	Plutonic	N	1	1	0	0	0	0
1382	496596	4.62106e+06	17.5702	0.554617	0.0118987	2	Plutonic	N	1	1	0	0	0	1
1383	496634	4.62116e+06	17.5615	0.554617	0.0118987	1	Plutonic	N	1	1	0	0	0	1
1384	496719	4620819	17.5702	0.593788	0.01	1	Plutonic	N	0	0	0	0	0	0
1385	496618	4620780	17.5702	0.593788	0.01	2	Plutonic	N	1	0	1	0	0	0
1386	496550	4620647	17.5702	0.253333	0.0638268	3	Plutonic	N	1	1	0	0	0	1
1387	496584	4620641	17.5702	0.253333	0.0638268	3	Plutonic	N	1	0	1	0	0	1
1388	496414	4.62079e+06	17.5702	0.253333	0.0638268	1	Plutonic	N	0	0	0	0	0	0
1389	496312	4620622	17.5702	0.253333	0.0638268	2	Plutonic	N	1	1	0	0	0	0
1390	496306	4620611	17.5702	0.253333	0.0638268	2	Plutonic	N	1	1	0	0	0	0
1391	496288	4620609	17.5702	0.253333	0.0638268	1	Plutonic	N	1	1	0	0	0	0
1392	496312	4620519	17.5702	0.253333	0.0638268	3	Plutonic	N	1	1	0	0	0	0
1393	496303	4.62038e+06	17.5702	0.189252	0.0309021	1	Plutonic	N	1	1	0	0	0	0
1394	496306	4620369	17.5702	0.189252	0.0309021	1	Plutonic	N	1	1	0	0	0	0
1395	496316	4.62026e+06	17.5702	0.189252	0.0309021	3	Plutonic	N	1	1	0	0	0	1
1396	496304	4620261	17.5702	0.189252	0.0309021	4	Plutonic	N	1	1	0	0	0	1
1397	496299	4.62027e+06	17.5702	0.189252	0.0309021	4	Plutonic	N	1	1	0	0	0	1
1398	496297	4.62028e+06	17.5702	0.189252	0.0309021	4	Plutonic	N	1	1	0	0	0	1
1399	496292	4.6203e+06	17.5702	0.189252	0.0309021	5	Plutonic	N	0	0	0	0	1	0
1400	496281	4.62029e+06	17.5702	0.189252	0.0309021	5	Plutonic	N	1	1	0	0	0	0
1401	495867	4.62014e+06	17.5789	0.307634	0.0670535	4	Plutonic	N	1	1	0	0	0	0
1402	495856	4.62014e+06	17.5789	0.307634	0.0670535	5	Plutonic	N	1	1	0	0	0	0
1403	495684	4620041	17.5789	0.621263	0.01	3	Plutonic	N	1	0	0	0	0	0
1404	495695	4620048	17.5789	0.621263	0.01	2	Plutonic	N	1	0	0	0	0	0
1405	495656	4.62002e+06	17.5789	0.621263	0.01	2	Plutonic	N	0	0	0	0	0	0
1406	495652	4.62003e+06	17.5789	0.621263	0.01	2	Plutonic	N	0	0	0	0	0	0
1407	495733	4620032	17.5789	0.621263	0.01	3	Plutonic	N	1	1	0	0	0	1
1408	495759	4.61994e+06	17.5789	0.621263	0.01	1	Plutonic	N	1	1	0	0	0	0
1409	518605	4.65507e+06	17.1483	0.726082	0.0101679	4	Sedimentary	N	0	0	0	0	0	0
1410	518605	4.65507e+06	17.1483	0.726082	0.0101679	4	Sedimentary	N	0	0	0	0	0	0
1411	495745	4619817	17.5789	0.621263	0.01	3	Plutonic	N	1	1	0	0	0	1
1412	495754	4619819	17.5789	0.621263	0.01	1	Plutonic	N	1	1	0	0	0	1
1413	495729	4.6198e+06	17.5789	0.621263	0.01	4	Plutonic	N	1	0	1	0	0	0
1414	495724	4.61981e+06	17.5789	0.621263	0.01	3	Plutonic	N	1	0	1	0	0	0
1415	495650	4619726	17.5789	0.610986	0.0144902	1	Plutonic	N	1	1	0	0	0	1
1416	495646	4619735	17.5789	0.610986	0.0144902	3	Plutonic	N	1	1	0	0	0	1
1417	495650	4.61977e+06	17.5789	0.610986	0.0144902	5	Plutonic	N	0	0	0	0	1	0
1418	495646	4619737	17.5789	0.610986	0.0144902	3	Plutonic	N	1	0	0	0	0	0
1419	495647	4.61975e+06	17.5789	0.610986	0.0144902	4	Plutonic	N	1	0	0	0	0	0
1420	495645	4.6197e+06	17.5789	0.610986	0.0144902	3	Plutonic	N	1	1	0	0	0	1
1421	495619	4.61973e+06	17.5789	0.610986	0.0144902	4	Plutonic	N	0	0	0	0	1	0
1422	495629	4619720	17.5789	0.610986	0.0144902	3	Plutonic	N	0	0	0	0	1	0
1423	495537	4619573	17.5789	0.611667	0.01	2	Plutonic	N	1	1	0	0	0	1
1424	495524	4619644	17.5789	0.611667	0.01	1	Plutonic	N	1	0	0	0	0	0
1425	495532	4619608	17.5789	0.611667	0.01	3	Plutonic	N	1	0	0	0	0	0
1426	495533	4619606	17.5789	0.611667	0.01	3	Plutonic	N	0	0	0	0	1	0
1427	495600	4619550	17.5789	0.611667	0.01	2	Plutonic	N	0	0	0	0	1	0
1428	495439	4619525	17.5789	0.611667	0.01	3	Plutonic	N	1	1	0	0	0	1
1429	495465	4619508	17.5789	0.611667	0.01	2	Plutonic	N	1	1	0	0	0	1
1430	495473	4619514	17.5789	0.611667	0.01	2	Plutonic	N	1	1	0	0	0	1
1431	398578	4.56456e+06	18.4181	0.325944	0.0134464	1	Artificial	A	0	0	0	0	0	0
1432	496236	4620735	17.5702	0.253333	0.0638268	3	Plutonic	N	1	1	0	0	0	1
1433	496228	4.62073e+06	17.5702	0.253333	0.0638268	4	Plutonic	N	1	1	0	0	0	1
1434	496229	4.62073e+06	17.5702	0.253333	0.0638268	4	Plutonic	N	1	1	0	0	0	1
1435	496239	4.62072e+06	17.5702	0.253333	0.0638268	2	Plutonic	N	1	1	0	0	0	1
1436	496258	4620710	17.5702	0.253333	0.0638268	2	Plutonic	N	1	1	0	0	0	1
1437	496263	4620702	17.5702	0.253333	0.0638268	1	Plutonic	N	1	1	0	0	0	1
1438	496273	4.62069e+06	17.5702	0.253333	0.0638268	3	Plutonic	N	1	1	0	0	0	1
1439	496294	4620676	17.5702	0.253333	0.0638268	1	Plutonic	N	1	1	0	0	0	1
1440	389647	4562180	18.4729	0.388766	0.0125448	1	Artificial	N	0	0	0	0	0	0
1441	389646	4.56218e+06	18.4729	0.388766	0.0125448	1	Artificial	A	0	0	0	0	0	0
1442	389637	4.56217e+06	18.4729	0.388766	0.0125448	2	Artificial	A	0	0	0	0	0	0
1443	389752	4.56224e+06	18.4729	0.388766	0.0125448	1	Artificial	A	0	0	0	0	0	0
1444	389742	4562244	18.4729	0.388766	0.0125448	2	Artificial	A	0	0	0	0	0	0
1445	389742	4.56224e+06	18.4729	0.388766	0.0125448	2	Artificial	N	0	0	0	0	0	0
1446	389734	4562238	18.4729	0.388766	0.0125448	1	Artificial	N	0	0	0	0	0	0
1447	389726	4562232	18.4729	0.388766	0.0125448	2	Artificial	N	0	0	0	0	0	0
1448	389822	4.56229e+06	18.4729	0.315227	0.01009	1	Artificial	A	0	0	0	0	0	0
1449	389814	4562287	18.4729	0.315227	0.01009	1	Artificial	A	0	0	0	0	0	0
1450	389923	4562345	18.4729	0.315227	0.01009	1	Artificial	A	0	0	0	0	0	0
1451	389923	4562345	18.4729	0.315227	0.01009	1	Artificial	N	0	0	0	0	0	0
1452	389914	4562341	18.4729	0.315227	0.01009	2	Artificial	N	0	0	0	0	0	0
1453	389905	4562336	18.4729	0.315227	0.01009	1	Artificial	N	0	0	0	0	0	0
1454	389897	4.56233e+06	18.4729	0.315227	0.01009	1	Artificial	N	0	0	0	0	0	0
1455	389887	4562327	18.4729	0.315227	0.01009	1	Artificial	N	0	0	0	0	0	0
1456	389879	4562321	18.4729	0.315227	0.01009	2	Artificial	N	0	0	0	0	0	0
1457	390042	4.56241e+06	18.4729	0.315227	0.01009	1	Artificial	A	0	0	0	0	0	0
1458	399113	4.56503e+06	18.4181	0.313598	0.0151739	2	Artificial	A	0	0	0	0	0	0
1459	399104	4565029	18.4181	0.313598	0.0151739	1	Artificial	A	0	0	0	0	0	0
1460	399095	4565024	18.4181	0.313598	0.0151739	2	Artificial	A	0	0	0	0	0	0
1461	399153	4565067	18.4181	0.313598	0.0151739	2	Artificial	A	0	0	0	0	0	0
1462	399136	4565094	18.4181	0.313598	0.0151739	3	Artificial	N	0	0	0	0	0	0
1463	399127	4.56511e+06	18.4181	0.313598	0.0151739	3	Artificial	N	0	0	0	0	0	0
1464	399120	4565124	18.4181	0.313598	0.0151739	2	Artificial	N	0	0	0	0	0	0
1465	399114	4565133	18.4181	0.313598	0.0151739	3	Artificial	N	0	0	0	0	0	0
1466	517422	4.63921e+06	17.2959	0.744131	0.0173451	3	Metamorphic	N	1	0	0	0	0	0
1467	517411	4639222	17.2959	0.744131	0.0173451	4	Metamorphic	N	1	0	0	0	0	0
1468	517462	4.63923e+06	17.2959	0.744131	0.0173451	2	Metamorphic	N	1	1	0	0	0	0
1469	517441	4.63915e+06	17.2959	0.744131	0.0173451	3	Metamorphic	N	1	1	0	0	0	1
1470	517448	4.63916e+06	17.2959	0.744131	0.0173451	3	Metamorphic	N	1	1	0	0	0	1
1471	517449	4.63918e+06	17.2959	0.744131	0.0173451	3	Metamorphic	N	1	1	0	0	0	1
1472	517454	4639190	17.2959	0.744131	0.0173451	2	Metamorphic	N	1	1	0	0	0	1
1473	517417	4.63907e+06	17.2959	0.744131	0.0173451	2	Metamorphic	N	1	1	0	0	0	0
1474	517385	4.63902e+06	17.2959	0.744131	0.0173451	2	Metamorphic	N	1	1	0	0	0	1
1475	517389	4639030	17.2959	0.744131	0.0173451	3	Metamorphic	N	1	1	0	0	0	1
1476	517395	4639040	17.2959	0.744131	0.0173451	2	Metamorphic	N	1	1	0	0	0	1
1477	517401	4.63907e+06	17.2959	0.744131	0.0173451	3	Metamorphic	N	1	1	0	0	0	0
1478	517377	4.63902e+06	17.2959	0.692007	0.0109512	3	Metamorphic	N	1	0	0	0	0	0
1479	517364	4.63901e+06	17.2959	0.692007	0.0109512	1	Metamorphic	N	0	0	0	0	1	0
1480	517324	4638951	17.2959	0.692007	0.0109512	4	Metamorphic	N	1	0	0	0	0	0
1481	517303	4638945	17.2959	0.692007	0.0109512	3	Metamorphic	N	1	1	0	0	0	1
1482	517283	4638947	17.2959	0.692007	0.0109512	3	Metamorphic	N	1	0	0	0	0	0
1483	517252	4.6389e+06	17.2959	0.692007	0.0109512	2	Metamorphic	N	1	0	0	0	0	0
1484	517252	4.63892e+06	17.2959	0.692007	0.0109512	3	Metamorphic	N	1	0	0	0	0	0
1485	517254	4.63893e+06	17.2959	0.692007	0.0109512	3	Metamorphic	N	1	0	0	0	0	0
1486	517199	4638937	17.2959	0.692007	0.0109512	4	Metamorphic	N	1	1	0	0	0	0
1487	517203	4638928	17.2959	0.692007	0.0109512	4	Metamorphic	N	1	1	0	0	0	0
1488	517210	4.63892e+06	17.2959	0.692007	0.0109512	4	Metamorphic	N	1	1	0	0	0	0
1489	517215	4.63891e+06	17.2959	0.692007	0.0109512	2	Metamorphic	N	1	1	0	0	0	0
1490	517135	4638916	17.2959	0.692007	0.0109512	3	Plutonic	N	1	0	0	0	0	1
1491	517214	4638861	17.2959	0.692007	0.0109512	2	Metamorphic	N	1	1	0	0	0	1
1492	517197	4.63887e+06	17.2959	0.692007	0.0109512	3	Metamorphic	N	1	1	0	0	0	1
1493	517135	4.63892e+06	17.2959	0.692007	0.0109512	3	Metamorphic	N	1	0	0	0	0	0
1494	517139	4.63887e+06	17.2959	0.65116	0.010764	2	Plutonic	N	1	0	0	0	0	1
1495	517138	4.63888e+06	17.2959	0.692007	0.0109512	3	Plutonic	N	1	0	0	0	0	1
1496	517143	4.63885e+06	17.2959	0.65116	0.010764	3	Plutonic	N	1	1	0	0	0	1
1497	517136	4.63884e+06	17.2959	0.65116	0.010764	4	Plutonic	N	1	1	0	0	0	1
1498	517118	4.63885e+06	17.2959	0.65116	0.010764	3	Plutonic	N	1	0	0	0	0	0
1499	517119	4638858	17.2959	0.65116	0.010764	4	Plutonic	N	1	0	0	0	0	0
1500	517127	4.63886e+06	17.2959	0.65116	0.010764	3	Plutonic	N	1	0	0	0	0	0
1501	517138	4638867	17.2959	0.65116	0.010764	2	Plutonic	N	1	0	0	0	0	0
1502	517159	4638797	17.2959	0.65116	0.010764	1	Plutonic	N	1	1	0	0	0	1
1503	517120	4638784	17.2959	0.65116	0.010764	2	Plutonic	N	1	1	0	0	0	0
1504	517125	4638789	17.2959	0.65116	0.010764	2	Plutonic	N	1	1	0	0	0	0
1505	517126	4638798	17.2959	0.65116	0.010764	3	Plutonic	N	1	1	0	0	0	0
1506	517131	4638795	17.2959	0.65116	0.010764	3	Plutonic	N	1	1	0	0	0	0
1507	517099	4638707	17.3097	0.65116	0.010764	3	Plutonic	N	1	1	0	0	0	0
1508	517067	4638621	17.3097	0.65116	0.010764	3	Plutonic	N	1	1	0	0	0	0
1509	517074	4.63861e+06	17.3097	0.65116	0.010764	2	Plutonic	N	1	1	0	0	0	0
1510	517010	4638383	17.3097	0.148786	0.0114778	3	Plutonic	N	1	0	1	0	0	0
1511	517023	4.63839e+06	17.3097	0.65116	0.010764	3	Plutonic	N	1	0	1	0	0	0
1512	517021	4.63838e+06	17.3097	0.148786	0.0114778	2	Plutonic	N	1	0	1	0	0	0
1513	517010	4.63838e+06	17.3097	0.148786	0.0114778	3	Plutonic	N	1	0	1	0	0	0
1514	516997	4638315	17.3097	0.148786	0.0114778	3	Plutonic	N	1	1	0	0	0	0
1515	517011	4638315	17.3097	0.148786	0.0114778	1	Plutonic	N	1	1	0	0	0	0
1516	516993	4638313	17.3097	0.148786	0.0114778	3	Plutonic	N	1	1	0	0	0	0
1517	516984	4638273	17.3097	0.148786	0.0114778	3	Plutonic	N	0	1	0	0	0	0
1518	516991	4638279	17.3097	0.148786	0.0114778	3	Plutonic	N	0	1	0	0	0	0
1519	516981	4.63827e+06	17.3097	0.148786	0.0114778	4	Plutonic	N	0	0	0	0	1	0
1520	516986	4638270	17.3097	0.148786	0.0114778	4	Plutonic	N	0	1	0	0	0	0
1521	516991	4638279	17.3097	0.148786	0.0114778	3	Plutonic	N	0	1	0	0	0	0
1522	516986	4638219	17.3097	0.148786	0.0114778	4	Plutonic	N	1	1	0	0	0	0
1523	516995	4638222	17.3097	0.148786	0.0114778	1	Plutonic	N	1	1	0	0	0	1
1524	516958	4638136	17.3097	0.148786	0.0114778	1	Plutonic	N	1	1	0	0	0	0
1525	516965	4.63814e+06	17.3097	0.148786	0.0114778	2	Plutonic	N	1	1	0	0	0	0
1526	516972	4.63814e+06	17.3097	0.148786	0.0114778	3	Plutonic	N	1	1	0	0	0	0
1527	516953	4638117	17.3097	0.148786	0.0114778	3	Plutonic	N	1	1	0	0	0	1
1528	516960	4638123	17.3097	0.148786	0.0114778	2	Plutonic	N	1	1	0	0	0	1
1529	516955	4.6381e+06	17.3097	0.148786	0.0114778	1	Plutonic	N	1	1	0	0	0	1
1530	516955	4.63811e+06	17.3097	0.148786	0.0114778	2	Plutonic	N	1	1	0	0	0	1
1531	516695	4637981	17.3097	0.623159	0.01	3	Plutonic	N	1	1	0	0	0	1
1532	516646	4637974	17.3097	0.623159	0.01	2	Plutonic	N	1	1	0	0	0	1
1533	516662	4.63797e+06	17.3097	0.623159	0.01	2	Plutonic	N	1	1	0	0	0	1
1534	516671	4.63797e+06	17.3097	0.623159	0.01	2	Plutonic	N	1	1	0	0	0	1
1535	516635	4.63798e+06	17.3097	0.623159	0.01	3	Plutonic	N	1	1	0	0	0	1
1536	516643	4637975	17.3097	0.623159	0.01	2	Plutonic	N	1	1	0	0	0	1
1537	516562	4637987	17.3097	0.623159	0.01	1	Plutonic	N	1	1	0	0	0	1
1538	516568	4637979	17.3097	0.623159	0.01	2	Plutonic	N	1	1	0	0	0	1
1539	516586	4637967	17.3097	0.623159	0.01	3	Plutonic	N	1	1	0	0	0	1
1540	516596	4637963	17.3097	0.623159	0.01	2	Plutonic	N	1	1	0	0	0	1
1541	516635	4.63797e+06	17.3097	0.623159	0.01	2	Plutonic	N	1	1	0	0	0	0
1542	516548	4638031	17.3097	0.623159	0.01	3	Plutonic	N	1	1	0	0	0	0
1627	514847	4635645	17.3529	0.419529	0.0540373	2	Plutonic	N	0	0	0	0	0	0
1628	514856	4.63565e+06	17.3529	0.419529	0.0540373	1	Plutonic	N	0	0	0	0	0	0
1629	517763	4656575	17.1362	0.417203	0.0661579	3	Sedimentary	N	0	0	1	0	0	0
1630	517770	4656594	17.1362	0.417203	0.0661579	3	Sedimentary	N	0	0	1	0	0	0
1631	517770	4.65659e+06	17.1362	0.417203	0.0661579	3	Sedimentary	N	1	0	1	0	0	1
1632	517402	4657241	17.1224	0.797047	0.01	3	Sedimentary	N	0	0	0	0	1	0
1543	516546	4.63803e+06	17.3097	0.623159	0.01	2	Plutonic	N	1	1	0	0	0	1
1544	516543	4.63803e+06	17.3097	0.623159	0.01	1	Plutonic	N	1	1	0	0	0	1
1545	516489	4.63808e+06	17.3097	0.623159	0.01	3	Plutonic	N	1	1	0	0	0	1
1546	516503	4638057	17.3097	0.623159	0.01	3	Plutonic	N	1	1	0	0	0	1
1547	516511	4638050	17.3097	0.623159	0.01	3	Plutonic	N	1	1	0	0	0	1
1548	516486	4.6381e+06	17.3097	0.623159	0.01	2	Plutonic	A	1	0	0	0	0	0
1549	516485	4.6381e+06	17.3097	0.623159	0.01	2	Plutonic	A	0	0	0	0	0	0
1550	516479	4.63809e+06	17.3097	0.623159	0.01	2	Artificial	A	1	0	0	0	0	0
1551	516140	4.63792e+06	17.3097	0.623159	0.01	3	Plutonic	N	1	1	0	0	0	1
1552	516135	4.6379e+06	17.3097	0.623159	0.01	1	Plutonic	N	1	0	0	0	0	0
1553	516140	4.63791e+06	17.3097	0.623159	0.01	3	Plutonic	N	1	0	0	0	0	0
1554	516124	4637827	17.3097	0.623159	0.01	1	Plutonic	N	1	1	0	0	0	0
1555	516143	4.63783e+06	17.3097	0.623159	0.01	1	Plutonic	N	1	1	0	0	0	0
1556	516064	4637809	17.3097	0.609793	0.01	3	Plutonic	N	1	1	0	0	0	1
1557	515990	4637757	17.3097	0.609793	0.01	1	Plutonic	N	1	0	0	0	0	1
1558	515997	4.63772e+06	17.3097	0.609793	0.01	1	Plutonic	N	1	1	0	0	0	1
1559	515981	4637694	17.3097	0.609793	0.01	1	Plutonic	N	1	1	0	0	0	0
1560	515979	4637705	17.3097	0.609793	0.01	1	Plutonic	N	0	0	0	0	0	0
1561	515977	4637713	17.3097	0.609793	0.01	2	Plutonic	N	0	0	0	0	0	0
1562	515980	4637705	17.3097	0.609793	0.01	1	Plutonic	N	0	0	0	0	0	0
1563	515865	4.63757e+06	17.3235	0.609793	0.01	2	Plutonic	N	1	0	0	0	0	0
1564	515884	4637579	17.3235	0.609793	0.01	2	Plutonic	N	1	0	0	0	0	0
1565	515893	4.63757e+06	17.3235	0.609793	0.01	2	Plutonic	N	1	0	0	0	0	0
1566	515805	4.63756e+06	17.3235	0.609793	0.01	1	Plutonic	N	1	0	0	0	0	1
1567	515803	4.63754e+06	17.3235	0.6043	0.0100164	1	Plutonic	N	1	0	0	0	0	1
1568	515601	4.63755e+06	17.3235	0.6043	0.0100164	1	Plutonic	N	1	0	0	0	0	1
1569	515581	4.63756e+06	17.3235	0.6043	0.0100164	2	Plutonic	N	0	0	0	0	0	0
1570	515591	4637553	17.3235	0.6043	0.0100164	1	Plutonic	N	0	0	0	0	0	0
1571	515581	4637556	17.3235	0.6043	0.0100164	2	Plutonic	N	0	0	0	0	0	0
1572	515433	4637569	17.3235	0.547646	0.01	1	Plutonic	N	0	0	0	0	0	0
1573	514972	4.63606e+06	17.3529	0.652028	0.0121023	1	Plutonic	N	1	1	0	0	0	1
1574	514969	4636057	17.3529	0.652028	0.0121023	1	Plutonic	N	1	0	0	0	0	0
1575	514971	4.63601e+06	17.3529	0.652028	0.0121023	1	Plutonic	N	1	0	0	0	0	0
1576	514942	4635963	17.3529	0.628241	0.0116509	2	Plutonic	N	1	1	0	0	0	1
1577	514890	4635927	17.3529	0.628241	0.0116509	3	Plutonic	N	1	1	0	0	0	0
1578	514895	4.63594e+06	17.3529	0.628241	0.0116509	3	Plutonic	N	1	1	0	0	0	0
1579	514864	4.63589e+06	17.3529	0.628241	0.0116509	4	Plutonic	N	1	0	0	0	0	1
1580	514858	4.63588e+06	17.3529	0.628241	0.0116509	2	Plutonic	N	1	0	0	0	0	1
1581	514858	4.63586e+06	17.3529	0.628241	0.0116509	2	Plutonic	N	1	0	0	0	0	1
1582	514847	4.63586e+06	17.3529	0.628241	0.0116509	1	Plutonic	N	1	0	0	0	0	1
1583	514856	4635853	17.3529	0.628241	0.0116509	1	Plutonic	N	1	0	0	0	0	1
1584	514861	4635860	17.3529	0.628241	0.0116509	2	Plutonic	N	1	0	0	0	0	1
1585	514823	4635814	17.3529	0.628241	0.0116509	1	Plutonic	N	0	0	0	0	0	0
1586	514782	4635546	17.3529	0.419529	0.0540373	3	Plutonic	N	1	1	0	0	0	0
1587	514957	4.63536e+06	17.3529	0.419529	0.0540373	1	Plutonic	N	1	0	0	0	0	1
1588	514957	4635306	17.3529	0.64835	0.01	1	Plutonic	N	1	0	0	0	0	1
1589	514915	4635259	17.3529	0.64835	0.01	1	Plutonic	N	0	0	0	0	0	0
1590	514931	4635338	17.3529	0.419529	0.0540373	1	Plutonic	N	0	0	0	0	0	0
1591	514812	4635325	17.3529	0.419529	0.0540373	1	Plutonic	N	1	1	0	0	0	1
1592	514730	4.63515e+06	17.3529	0.64835	0.01	3	Plutonic	N	1	1	0	0	0	1
1593	514680	4.63518e+06	17.3529	0.64835	0.01	3	Plutonic	N	0	0	0	0	0	0
1594	514431	4.63493e+06	17.3658	0.670763	0.0120534	1	Plutonic	N	1	0	0	0	0	0
1595	514433	4634940	17.3658	0.670763	0.0120534	2	Plutonic	N	1	0	0	0	0	0
1596	514401	4.63495e+06	17.3658	0.670763	0.0120534	2	Plutonic	N	0	0	0	0	0	0
1597	514364	4.63488e+06	17.3658	0.670763	0.0120534	3	Plutonic	N	1	0	0	0	0	0
1598	517643	4656294	17.1362	0.495641	0.0365434	5	Sedimentary	N	0	1	0	0	0	1
1599	517740	4.65655e+06	17.1362	0.417203	0.0661579	1	Sedimentary	N	0	1	0	0	0	1
1600	517740	4.65656e+06	17.1362	0.417203	0.0661579	3	Sedimentary	N	0	1	0	0	0	1
1601	517749	4.65656e+06	17.1362	0.417203	0.0661579	3	Sedimentary	N	0	1	0	0	0	1
1602	517750	4.65656e+06	17.1362	0.417203	0.0661579	3	Sedimentary	N	0	0	1	0	0	0
1603	517756	4.65657e+06	17.1362	0.417203	0.0661579	4	Sedimentary	N	0	0	1	0	0	0
1604	515301	4637537	17.3235	0.547646	0.01	3	Plutonic	N	1	0	0	0	0	0
1605	515307	4637539	17.3235	0.547646	0.01	2	Plutonic	N	1	0	0	0	0	0
1606	515192	4.63735e+06	17.3235	0.547646	0.01	2	Plutonic	N	0	0	0	0	0	0
1607	514999	4.63672e+06	17.3235	0.573789	0.01	1	Plutonic	N	1	0	0	0	0	0
1608	514989	4636683	17.3235	0.573789	0.01	3	Plutonic	N	1	0	0	0	0	1
1609	514988	4.63668e+06	17.3235	0.573789	0.01	3	Plutonic	N	1	0	0	0	0	0
1610	514988	4.63665e+06	17.3235	0.573789	0.01	3	Plutonic	N	1	1	0	0	0	1
1611	514997	4636655	17.3235	0.573789	0.01	2	Plutonic	N	1	1	0	0	0	1
1612	514992	4.63665e+06	17.3235	0.573789	0.01	2	Plutonic	N	1	1	0	0	0	0
1613	514955	4636646	17.3235	0.573789	0.01	1	Plutonic	N	1	1	0	0	0	1
1614	514972	4636639	17.3235	0.573789	0.01	2	Plutonic	N	1	1	0	0	0	1
1615	514981	4.63663e+06	17.3235	0.573789	0.01	3	Plutonic	N	1	1	0	0	0	1
1616	514988	4636636	17.3235	0.573789	0.01	3	Plutonic	N	1	1	0	0	0	1
1617	514956	4636470	17.3235	0.573789	0.01	3	Plutonic	N	1	1	0	0	0	1
1618	514967	4.63645e+06	17.3529	0.606299	0.0114059	1	Plutonic	N	1	1	0	0	0	1
1619	514971	4636458	17.3529	0.606299	0.0114059	1	Plutonic	N	1	1	0	0	0	1
1620	514971	4636468	17.3235	0.573789	0.01	3	Plutonic	N	1	1	0	0	0	1
1621	514939	4636453	17.3529	0.606299	0.0114059	1	Plutonic	N	1	0	0	0	0	0
1622	514949	4.63645e+06	17.3529	0.606299	0.0114059	2	Plutonic	N	1	0	0	0	0	0
1623	514958	4636445	17.3529	0.606299	0.0114059	2	Plutonic	N	1	0	0	0	0	0
1624	514862	4.63575e+06	17.3529	0.628241	0.0116509	4	Plutonic	N	1	0	0	0	0	0
1625	514877	4.63574e+06	17.3529	0.628241	0.0116509	4	Plutonic	N	0	0	0	0	0	0
1626	514876	4.63574e+06	17.3529	0.628241	0.0116509	3	Plutonic	N	0	0	0	0	0	0
1633	517625	4.65742e+06	17.1224	0.797047	0.01	4	Sedimentary	N	0	0	0	1	0	1
1634	517628	4.65743e+06	17.1224	0.797047	0.01	3	Sedimentary	N	0	0	0	1	0	1
1635	517625	4.65744e+06	17.1224	0.797047	0.01	4	Sedimentary	N	0	0	0	1	0	1
1636	517623	4657423	17.1224	0.797047	0.01	4	Sedimentary	N	0	0	0	1	0	1
1637	517626	4657442	17.1224	0.797047	0.01	3	Sedimentary	N	0	0	1	0	0	0
1638	517635	4657451	17.1224	0.797047	0.01	1	Sedimentary	N	0	0	1	0	0	0
1639	517640	4.65746e+06	17.1224	0.797047	0.01	1	Sedimentary	N	0	0	1	0	0	0
1640	517645	4657471	17.1224	0.797047	0.01	4	Sedimentary	N	0	0	1	0	0	0
1641	517648	4.65748e+06	17.1224	0.797047	0.01	1	Sedimentary	N	0	0	0	1	0	1
1642	515455	4660992	17.087	0.61416	0.01	2	Sedimentary	N	0	0	0	1	0	1
1643	514319	4634841	17.3658	0.527137	0.01	2	Plutonic	N	1	0	0	0	0	1
1644	514283	4634798	17.3658	0.527137	0.01	2	Plutonic	N	1	1	0	0	0	0
1645	514237	4634859	17.3658	0.527137	0.01	3	Plutonic	N	1	0	0	0	0	0
1646	514196	4.63487e+06	17.3658	0.527137	0.01	3	Plutonic	N	1	0	0	0	0	1
1647	514199	4634880	17.3658	0.527137	0.01	4	Plutonic	N	1	0	0	0	0	1
1648	514209	4634803	17.3658	0.527137	0.01	2	Plutonic	N	1	1	0	0	0	1
1649	514157	4.63479e+06	17.3658	0.527137	0.01	1	Plutonic	N	1	1	0	0	0	1
1650	514077	4634859	17.3658	0.527137	0.01	2	Plutonic	N	1	1	0	0	0	1
1651	514085	4.63485e+06	17.3658	0.527137	0.01	1	Plutonic	N	1	1	0	0	0	1
1652	514052	4634881	17.3658	0.527137	0.01	1	Plutonic	N	1	0	0	0	0	1
1653	514060	4634873	17.3658	0.527137	0.01	1	Plutonic	N	1	0	0	0	0	1
1654	514018	4.63482e+06	17.3658	0.527137	0.01	3	Plutonic	N	1	0	0	0	0	0
1655	513823	4634818	17.3658	0.637814	0.01	1	Metamorphic	N	1	1	0	0	0	1
1656	514011	4634828	17.3658	0.527137	0.01	2	Plutonic	N	0	0	0	0	0	0
1657	514015	4.63483e+06	17.3658	0.527137	0.01	3	Plutonic	N	0	0	0	0	0	0
1658	514009	4.63483e+06	17.3658	0.527137	0.01	2	Plutonic	N	1	0	0	0	0	1
1659	513953	4634827	17.3658	0.527137	0.01	2	Plutonic	N	1	0	0	0	0	1
1660	513939	4634820	17.3658	0.527137	0.01	1	Plutonic	N	1	1	0	0	0	0
1661	513894	4.63487e+06	17.3658	0.527137	0.01	1	Plutonic	N	1	0	0	0	0	0
1662	515001	4636726	17.3235	0.573789	0.01	4	Plutonic	N	1	0	0	0	0	0
1663	514999	4636721	17.3235	0.573789	0.01	1	Plutonic	N	0	0	0	0	0	0
1664	513729	4.63467e+06	17.3658	0.637814	0.01	3	Plutonic	N	1	0	0	0	0	0
1665	513728	4.63467e+06	17.3658	0.637814	0.01	2	Plutonic	N	0	0	0	0	0	0
1666	513680	4.63463e+06	17.3658	0.637814	0.01	1	Plutonic	N	1	1	0	0	0	1
1667	513549	4634585	17.3745	0.554388	0.01	3	Plutonic	N	1	0	0	0	0	0
1668	513554	4634593	17.3745	0.554388	0.01	2	Plutonic	N	1	0	0	0	0	0
1669	513486	4.63451e+06	17.3745	0.554388	0.01	3	Plutonic	N	1	1	0	0	0	0
1670	513446	4634507	17.3745	0.554388	0.01	1	Plutonic	N	1	0	0	0	0	0
1671	513432	4634508	17.3745	0.554388	0.01	3	Plutonic	N	1	1	0	0	0	1
1672	513442	4634507	17.3745	0.554388	0.01	3	Plutonic	N	1	1	0	0	0	1
1673	513435	4.6345e+06	17.3745	0.554388	0.01	2	Plutonic	N	1	1	0	0	0	0
1674	513432	4634504	17.3745	0.554388	0.01	1	Plutonic	N	1	1	0	0	0	0
1675	513436	4634498	17.3745	0.554388	0.01	2	Plutonic	N	1	1	0	0	0	1
1676	513431	4.63451e+06	17.3745	0.554388	0.01	3	Plutonic	N	1	1	0	0	0	1
1677	513406	4.6345e+06	17.3745	0.554388	0.01	2	Plutonic	N	1	1	0	0	0	1
1678	513290	4634551	17.3745	0.615642	0.0124537	4	Plutonic	N	1	0	0	0	0	0
1679	513297	4634545	17.3745	0.615642	0.0124537	3	Plutonic	N	1	0	0	0	0	0
1680	513273	4634553	17.3745	0.615642	0.0124537	4	Plutonic	N	1	0	0	0	0	0
1681	513283	4634558	17.3745	0.615642	0.0124537	4	Plutonic	N	1	0	0	0	0	0
1682	513333	4.63446e+06	17.3745	0.615642	0.0124537	1	Plutonic	N	1	1	0	0	0	0
1683	513287	4.63452e+06	17.3745	0.615642	0.0124537	2	Plutonic	N	1	0	0	0	0	0
1684	513290	4.63441e+06	17.3745	0.605809	0.01	2	Plutonic	N	1	1	0	0	0	1
1685	513294	4.63441e+06	17.3745	0.615642	0.0124537	1	Plutonic	N	1	1	0	0	0	1
1686	513290	4634395	17.3745	0.605809	0.01	3	Plutonic	N	1	1	0	0	0	1
1687	513215	4.63447e+06	17.3745	0.605809	0.01	2	Plutonic	N	1	1	0	0	0	1
1688	513212	4634479	17.3745	0.605809	0.01	3	Plutonic	N	1	0	0	0	0	0
1689	513215	4.63447e+06	17.3745	0.605809	0.01	2	Plutonic	N	1	0	0	0	0	0
1690	513202	4.63449e+06	17.3745	0.605809	0.01	2	Plutonic	N	1	0	0	0	0	0
1691	513208	4634524	17.3745	0.605809	0.01	4	Plutonic	N	1	0	0	0	0	0
1692	513199	4.63452e+06	17.3745	0.605809	0.01	3	Plutonic	N	1	0	0	0	0	0
1693	513221	4634531	17.3745	0.605809	0.01	4	Plutonic	N	0	0	0	0	1	0
1694	513217	4634528	17.3745	0.605809	0.01	3	Plutonic	N	0	0	0	0	1	0
1695	513215	4634558	17.3745	0.605809	0.01	3	Plutonic	N	1	0	0	0	0	0
1696	513219	4.63455e+06	17.3745	0.605809	0.01	3	Plutonic	N	0	0	0	0	1	0
1697	512903	4.63468e+06	17.3745	0.435298	0.01	2	Plutonic	N	1	1	0	0	0	1
1698	512754	4634659	17.3745	0.435298	0.01	1	Plutonic	N	0	0	0	0	0	0
1699	512665	4634654	17.3745	0.435298	0.01	3	Plutonic	N	0	0	0	0	0	0
1700	512379	4634231	17.3745	0.546354	0.01	3	Plutonic	N	1	0	0	0	0	0
1701	511654	4.63321e+06	17.3857	0.258738	0.0555551	2	Metamorphic	N	1	0	0	0	0	0
1702	511492	4.63308e+06	17.3969	0.593569	0.0111346	2	Artificial	A	0	0	0	0	0	0
1703	511501	4.63307e+06	17.3969	0.593569	0.0111346	2	Artificial	A	0	0	0	0	0	0
1704	515207	4.63682e+06	17.3235	0.573789	0.01	2	Plutonic	N	0	0	0	0	0	0
1705	515207	4636809	17.3235	0.573789	0.01	3	Plutonic	N	0	0	0	0	0	0
1706	515211	4.63682e+06	17.3235	0.573789	0.01	2	Plutonic	N	0	0	0	0	0	0
1707	515208	4636820	17.3235	0.573789	0.01	2	Plutonic	N	0	0	0	0	0	0
1708	515193	4.63681e+06	17.3235	0.573789	0.01	1	Plutonic	N	0	0	0	0	0	0
1709	512139	4633666	17.3857	0.576251	0.01	1	Metamorphic	N	0	0	0	0	0	0
1710	509057	4632897	17.4187	0.182889	0.01	1	Artificial	A	1	0	0	0	0	0
1945	498475	4.62325e+06	17.5396	0.424527	0.01	2	Plutonic	N	0	0	0	0	0	0
1946	498465	4623218	17.5396	0.424527	0.01	1	Plutonic	N	1	0	0	0	0	1
1947	498481	4623140	17.5396	0.424527	0.01	2	Plutonic	N	0	0	0	0	0	0
1948	500318	4623907	17.5308	0.564234	0.01	3	Plutonic	N	1	0	0	0	0	0
1949	500304	4.6239e+06	17.5308	0.564234	0.01	3	Plutonic	N	1	0	0	0	0	0
1950	498090	4622866	17.5396	0.552046	0.0102482	2	Plutonic	N	1	1	0	0	0	1
1951	498084	4.62285e+06	17.5396	0.552046	0.0102482	1	Plutonic	N	0	0	0	0	0	0
1952	498601	4.62329e+06	17.5396	0.424527	0.01	1	Plutonic	N	1	0	0	0	0	0
1953	498599	4623292	17.5396	0.424527	0.01	3	Plutonic	N	1	0	0	0	0	0
1954	497578	4.62238e+06	17.5527	0.32955	0.0165999	1	Plutonic	N	1	0	0	0	0	0
1955	497550	4622296	17.5527	0.32955	0.0165999	2	Plutonic	N	1	1	0	0	0	0
1956	497461	4.62223e+06	17.5527	0.32955	0.0165999	4	Plutonic	N	0	0	0	0	0	0
1957	497437	4622154	17.5527	0.32955	0.0165999	4	Plutonic	N	1	1	0	0	0	1
1958	497436	4.62215e+06	17.5527	0.32955	0.0165999	3	Plutonic	N	0	0	0	0	1	0
1959	497427	4.62213e+06	17.5527	0.32955	0.0165999	1	Plutonic	N	1	1	0	0	0	1
1960	497425	4.62213e+06	17.5527	0.32955	0.0165999	1	Plutonic	N	1	1	0	0	0	1
1961	497425	4622137	17.5527	0.32955	0.0165999	3	Plutonic	N	0	0	0	0	0	0
1962	497423	4622138	17.5527	0.32955	0.0165999	3	Plutonic	N	0	0	0	0	0	0
1711	509049	4.63289e+06	17.4187	0.182889	0.01	2	Artificial	A	1	0	0	0	0	0
1712	508620	4632653	17.4187	0.163809	0.01	2	Artificial	A	1	0	0	0	0	0
1713	420376	4569438	18.2908	0.463052	0.0186151	1	Artificial	A	0	0	0	0	0	0
1714	507862	4.63169e+06	17.4336	0.456212	0.01	2	Plutonic	N	1	0	0	0	0	0
1715	507854	4.63169e+06	17.4336	0.456212	0.01	2	Plutonic	N	1	0	0	0	0	0
1716	507915	4631663	17.4336	0.456212	0.01	1	Plutonic	N	1	1	0	0	0	0
1717	507789	4631537	17.4336	0.456212	0.01	1	Plutonic	N	1	0	0	0	0	1
1718	516421	4638180	17.3097	0.623159	0.01	1	Artificial	A	0	0	0	0	0	0
1719	510343	4632784	17.4099	0.60853	0.01	2	Artificial	A	0	0	0	0	0	0
1720	510336	4632791	17.4099	0.60853	0.01	1	Artificial	A	0	0	0	0	0	0
1721	510350	4.63279e+06	17.4099	0.60853	0.01	1	Artificial	A	0	0	0	0	0	0
1722	510380	4.63277e+06	17.4099	0.60853	0.01	2	Artificial	A	0	0	0	0	0	0
1723	510390	4.63277e+06	17.4099	0.60853	0.01	2	Artificial	A	0	0	0	0	0	0
1724	510449	4632780	17.4099	0.630737	0.01	2	Artificial	A	0	0	0	0	0	0
1725	510631	4.63282e+06	17.3969	0.630737	0.01	2	Artificial	A	0	0	0	0	0	0
1726	507788	4631494	17.4336	0.456212	0.01	1	Plutonic	N	1	0	0	0	0	1
1727	507789	4631369	17.4336	0.510268	0.01	1	Plutonic	N	1	1	0	0	0	1
1728	507567	4631393	17.4336	0.510268	0.01	1	Plutonic	N	0	0	0	0	0	0
1729	507189	4630948	17.4336	0.183853	0.0355704	1	Plutonic	N	1	1	0	0	0	1
1730	507050	4630745	17.4493	0.183853	0.0355704	1	Plutonic	N	0	0	0	0	0	0
1731	506972	4630708	17.4493	0.183853	0.0355704	1	Plutonic	N	0	0	0	0	0	0
1732	506972	4.63071e+06	17.4493	0.183853	0.0355704	1	Plutonic	N	0	0	0	0	0	0
1733	506841	4.63062e+06	17.4493	0.183853	0.0355704	1	Plutonic	N	0	0	0	0	0	1
1734	506526	4630389	17.4493	0.521566	0.01	1	Plutonic	N	0	0	0	0	0	0
1735	506459	4630350	17.4493	0.521566	0.01	1	Plutonic	N	0	0	0	0	0	0
1736	506453	4.63033e+06	17.4493	0.521566	0.01	2	Plutonic	N	1	0	0	0	0	0
1737	506444	4.63033e+06	17.4493	0.521566	0.01	1	Plutonic	N	1	0	0	0	0	0
1738	506442	4.63032e+06	17.4493	0.521566	0.01	1	Plutonic	N	1	1	0	0	0	1
1739	506433	4630303	17.4493	0.531837	0.01	2	Plutonic	N	1	0	0	0	0	0
1740	506357	4.63029e+06	17.4493	0.531837	0.01	2	Plutonic	N	1	0	0	0	0	1
1741	506354	4630268	17.4493	0.531837	0.01	1	Plutonic	N	0	0	0	0	0	1
1742	506341	4630236	17.4493	0.531837	0.01	2	Plutonic	N	1	1	0	0	0	1
1743	506336	4.63023e+06	17.4493	0.531837	0.01	1	Plutonic	N	1	1	0	0	0	1
1744	506340	4.63023e+06	17.4493	0.531837	0.01	1	Plutonic	N	1	1	0	0	0	1
1745	506180	4630090	17.4493	0.49938	0.01	1	Plutonic	N	1	1	0	0	0	1
1746	506191	4.63007e+06	17.4493	0.49938	0.01	1	Plutonic	N	1	1	0	0	0	1
1747	505635	4.62788e+06	17.4712	0.438121	0.01	1	Artificial	A	0	0	0	0	0	0
1748	505603	4.62784e+06	17.4712	0.438121	0.01	1	Artificial	A	0	0	0	0	0	0
1749	505595	4627851	17.4712	0.438121	0.01	1	Artificial	A	0	0	0	0	0	0
1750	506364	4630242	17.4493	0.531837	0.01	1	Plutonic	N	0	0	0	0	0	0
1751	503544	4.6254e+06	17.4975	0.676139	0.01	2	Plutonic	N	1	0	0	0	0	0
1752	503552	4.6254e+06	17.4975	0.676139	0.01	2	Plutonic	N	1	0	0	0	0	0
1753	503506	4625377	17.4975	0.676139	0.01	2	Plutonic	N	1	1	0	0	0	1
1754	505491	4.62782e+06	17.4712	0.438121	0.01	3	Plutonic	N	1	1	0	0	0	1
1755	505483	4627817	17.4712	0.438121	0.01	4	Plutonic	N	1	1	0	0	0	1
1756	505413	4.62771e+06	17.4712	0.612009	0.01	1	Plutonic	N	1	1	0	0	0	1
1757	505402	4.62769e+06	17.48	0.612009	0.01	2	Plutonic	N	1	1	0	0	0	1
1758	505349	4627674	17.48	0.612009	0.01	2	Mineral	N	1	1	0	0	0	1
1759	505043	4626935	17.48	0.65321	0.01	2	Plutonic	N	1	1	0	0	0	1
1760	505053	4.62694e+06	17.48	0.65321	0.01	2	Plutonic	N	1	1	0	0	0	1
1761	505040	4626934	17.48	0.65321	0.01	1	Plutonic	N	0	0	0	0	0	0
1762	505002	4626876	17.48	0.65321	0.01	1	Plutonic	N	1	0	0	0	0	1
1763	504989	4.6268e+06	17.48	0.65321	0.01	1	Plutonic	N	1	1	0	0	0	1
1764	504991	4.62673e+06	17.48	0.202987	0.0287005	1	Plutonic	N	1	1	0	0	0	1
1765	504968	4.62673e+06	17.48	0.202987	0.0287005	2	Plutonic	N	0	0	0	0	0	0
1766	504984	4.62673e+06	17.48	0.202987	0.0287005	1	Plutonic	N	0	0	0	0	0	0
1767	504971	4.62673e+06	17.48	0.202987	0.0287005	2	Plutonic	N	0	0	0	0	0	0
1768	504744	4626537	17.4887	0.202987	0.0287005	3	Plutonic	N	1	0	0	0	0	0
1769	504757	4626543	17.4887	0.202987	0.0287005	2	Plutonic	N	1	0	0	0	0	0
1770	504767	4.62655e+06	17.4887	0.202987	0.0287005	3	Plutonic	N	1	0	0	0	0	0
1771	504743	4626534	17.4887	0.202987	0.0287005	1	Plutonic	N	1	0	0	0	0	0
1772	504721	4.62653e+06	17.4887	0.202987	0.0287005	1	Plutonic	N	1	0	0	0	0	0
1773	504782	4.62647e+06	17.4887	0.202987	0.0287005	1	Plutonic	N	1	0	0	0	0	1
1774	504637	4626416	17.4887	0.647929	0.0140845	2	Plutonic	N	1	1	0	0	0	0
1775	504623	4626417	17.4887	0.647929	0.0140845	2	Plutonic	N	1	1	0	0	0	0
1776	504633	4.62642e+06	17.4887	0.647929	0.0140845	2	Plutonic	N	1	1	0	0	0	0
1777	504614	4.62644e+06	17.4887	0.647929	0.0140845	2	Plutonic	N	1	1	0	0	0	1
1778	504603	4626480	17.4887	0.202987	0.0287005	2	Plutonic	N	1	1	0	0	0	1
1779	504614	4626519	17.4887	0.202987	0.0287005	2	Plutonic	N	1	0	0	0	0	0
1780	504600	4626524	17.4887	0.202987	0.0287005	3	Plutonic	N	1	0	0	0	0	0
1781	504573	4.62655e+06	17.4887	0.202987	0.0287005	1	Plutonic	N	1	0	0	0	0	1
1782	504598	4626668	17.4887	0.202987	0.0287005	1	Plutonic	N	0	0	0	0	0	0
1783	503860	4626289	17.4887	0.55698	0.01	1	Plutonic	N	1	0	0	0	0	0
1784	503856	4626250	17.4887	0.55698	0.01	2	Plutonic	N	1	0	0	0	0	0
1785	503853	4.62625e+06	17.4887	0.55698	0.01	1	Plutonic	N	1	0	0	0	0	0
1786	503862	4626240	17.4887	0.55698	0.01	1	Plutonic	N	0	0	0	0	1	0
1787	510450	4632488	17.3969	0.60853	0.01	1	Artificial	A	0	0	0	0	0	0
1788	503890	4626184	17.4887	0.55698	0.01	3	Plutonic	N	0	0	0	0	1	0
1789	503917	4626190	17.4887	0.55698	0.01	3	Plutonic	N	0	0	0	0	0	0
1790	503969	4626117	17.4887	0.55698	0.01	2	Plutonic	N	1	0	0	0	0	0
1791	503928	4626092	17.4887	0.55698	0.01	3	Plutonic	N	0	0	0	0	1	0
1792	503990	4.62609e+06	17.4887	0.55698	0.01	2	Plutonic	N	1	1	0	0	0	0
1793	503960	4626009	17.4887	0.55698	0.01	4	Plutonic	N	1	1	0	0	0	0
1794	503970	4626010	17.4887	0.55698	0.01	3	Plutonic	N	1	1	0	0	0	0
1795	503917	4.62599e+06	17.4887	0.55698	0.01	2	Plutonic	N	1	0	0	0	0	0
1796	503922	4.62599e+06	17.4887	0.55698	0.01	1	Plutonic	N	1	0	0	0	0	0
1797	503925	4.62599e+06	17.4887	0.55698	0.01	3	Plutonic	N	0	0	0	0	0	0
1798	503947	4625971	17.4887	0.55698	0.01	1	Plutonic	N	0	0	0	0	1	0
1799	503940	4625953	17.4887	0.55698	0.01	4	Plutonic	N	0	0	0	0	1	0
1800	503948	4.62594e+06	17.4887	0.55698	0.01	3	Plutonic	N	1	0	0	0	0	0
1801	503940	4625951	17.4887	0.55698	0.01	3	Plutonic	N	1	0	0	0	0	0
1802	503967	4.62591e+06	17.4887	0.55698	0.01	2	Plutonic	N	1	0	0	0	0	0
1803	503970	4625915	17.4887	0.55698	0.01	1	Plutonic	N	1	0	0	0	0	0
1804	503966	4.62591e+06	17.4887	0.55698	0.01	2	Plutonic	N	0	0	0	0	1	0
1805	504013	4625883	17.4887	0.55698	0.01	3	Plutonic	N	1	1	0	0	0	0
1806	503999	4625882	17.4887	0.55698	0.01	4	Plutonic	N	1	1	0	0	0	0
1807	504084	4625872	17.4887	0.55698	0.01	2	Plutonic	N	1	1	0	0	0	0
1808	504055	4.62588e+06	17.4887	0.55698	0.01	3	Plutonic	N	1	1	0	0	0	0
1809	504045	4.62588e+06	17.4887	0.55698	0.01	4	Plutonic	N	1	1	0	0	0	0
1810	504014	4625882	17.4887	0.55698	0.01	4	Plutonic	N	1	1	0	0	0	0
1811	504024	4.62582e+06	17.4887	0.55698	0.01	3	Plutonic	N	1	0	0	0	0	0
1812	504034	4.62582e+06	17.4887	0.55698	0.01	3	Plutonic	N	1	0	0	0	0	0
1813	504038	4625829	17.4887	0.55698	0.01	3	Plutonic	N	1	0	0	0	0	0
1814	504045	4625827	17.4887	0.55698	0.01	3	Plutonic	N	1	0	0	0	0	0
1815	504064	4.62583e+06	17.4887	0.55698	0.01	3	Plutonic	N	1	0	0	0	0	0
1816	504074	4.62583e+06	17.4887	0.55698	0.01	3	Plutonic	N	1	0	0	0	0	0
1817	504083	4625833	17.4887	0.55698	0.01	3	Plutonic	N	1	0	0	0	0	0
1818	504092	4.62584e+06	17.4887	0.55698	0.01	1	Plutonic	N	1	0	0	0	0	0
1819	504004	4625821	17.4887	0.55698	0.01	4	Plutonic	N	0	0	0	0	0	0
1820	504024	4.62582e+06	17.4887	0.55698	0.01	3	Plutonic	N	0	0	0	0	0	0
1821	504100	4.6258e+06	17.4887	0.55698	0.01	2	Plutonic	N	1	1	0	0	0	0
1822	504091	4.62581e+06	17.4887	0.55698	0.01	2	Plutonic	N	1	1	0	0	0	0
1823	503957	4.62578e+06	17.4887	0.55698	0.01	2	Plutonic	N	1	1	0	0	0	0
1824	503946	4625768	17.4887	0.55698	0.01	1	Plutonic	N	1	1	0	0	0	0
1825	503952	4625789	17.4887	0.55698	0.01	3	Plutonic	N	1	1	0	0	0	0
1826	503959	4.6258e+06	17.4887	0.55698	0.01	3	Plutonic	N	1	1	0	0	0	0
1827	503744	4625749	17.4975	0.65276	0.01	2	Plutonic	N	1	0	0	0	0	1
1828	503752	4625755	17.4975	0.65276	0.01	3	Plutonic	N	1	0	0	0	0	1
1829	503810	4.62574e+06	17.4975	0.65276	0.01	1	Plutonic	N	1	1	0	0	0	0
1830	503822	4.62573e+06	17.4975	0.65276	0.01	1	Plutonic	N	1	1	0	0	0	0
1831	503767	4625755	17.4975	0.65276	0.01	4	Plutonic	N	1	1	0	0	0	1
1832	503742	4625748	17.4975	0.65276	0.01	2	Plutonic	N	1	0	0	0	0	0
1833	503804	4.62566e+06	17.4975	0.65276	0.01	2	Plutonic	N	1	1	0	0	0	1
1834	503767	4625669	17.4975	0.65276	0.01	3	Plutonic	N	1	1	0	0	0	0
1835	503803	4.62565e+06	17.4975	0.65276	0.01	1	Plutonic	N	1	1	0	0	0	1
1836	503730	4625569	17.4975	0.65276	0.01	4	Plutonic	N	1	1	0	0	0	0
1837	503718	4.62552e+06	17.4975	0.65276	0.01	2	Plutonic	N	1	0	0	0	0	0
1838	503716	4625530	17.4975	0.65276	0.01	3	Plutonic	N	1	0	0	0	0	0
1839	503735	4.62551e+06	17.4975	0.65276	0.01	2	Plutonic	N	1	0	0	0	0	0
1840	503725	4.62551e+06	17.4975	0.65276	0.01	3	Plutonic	N	1	0	0	0	0	0
1841	503717	4625425	17.4975	0.65276	0.01	2	Plutonic	N	0	0	0	0	0	0
1842	503725	4625442	17.4975	0.65276	0.01	2	Plutonic	N	0	0	0	0	0	0
1843	503720	4625438	17.4975	0.65276	0.01	2	Plutonic	N	0	0	0	0	0	0
1844	503704	4.62541e+06	17.4975	0.65276	0.01	3	Plutonic	N	1	0	0	0	0	0
1845	503662	4625401	17.4975	0.676139	0.01	2	Plutonic	N	1	0	0	0	0	1
1846	503673	4625403	17.4975	0.676139	0.01	3	Plutonic	N	1	0	0	0	0	1
1847	503683	4.62541e+06	17.4975	0.676139	0.01	3	Plutonic	N	1	0	0	0	0	1
1848	503693	4625410	17.4975	0.65276	0.01	4	Plutonic	N	1	0	0	0	0	1
1849	503552	4.6254e+06	17.4975	0.676139	0.01	2	Plutonic	N	1	1	0	0	0	1
1850	503561	4625408	17.4975	0.676139	0.01	1	Plutonic	N	1	1	0	0	0	1
1851	503573	4.62542e+06	17.4975	0.676139	0.01	3	Plutonic	N	1	1	0	0	0	1
1852	503593	4625423	17.4975	0.676139	0.01	1	Plutonic	N	1	1	0	0	0	1
1853	503339	4625367	17.4975	0.63473	0.01	4	Plutonic	N	1	1	0	0	0	0
1854	503333	4.62536e+06	17.4975	0.63473	0.01	2	Plutonic	N	1	1	0	0	0	0
1855	503297	4625343	17.4975	0.63473	0.01	1	Plutonic	N	1	1	0	0	0	1
1856	503305	4.62534e+06	17.4975	0.63473	0.01	2	Plutonic	N	1	1	0	0	0	1
1857	503297	4625343	17.4975	0.63473	0.01	1	Plutonic	N	1	1	0	0	0	1
1858	503305	4625356	17.4975	0.63473	0.01	2	Plutonic	N	0	0	0	0	0	0
1859	503313	4625373	17.4975	0.63473	0.01	2	Plutonic	N	0	0	0	0	0	0
1860	503298	4625388	17.4975	0.63473	0.01	3	Plutonic	N	0	0	0	0	0	0
1861	503110	4625252	17.4975	0.606468	0.01	2	Artificial	A	0	1	0	0	0	0
1862	503129	4625258	17.4975	0.606468	0.01	2	Artificial	A	0	1	0	0	0	0
1863	503196	4625278	17.4975	0.63473	0.01	2	Artificial	A	0	1	0	0	0	0
1864	503244	4625277	17.4975	0.63473	0.01	2	Artificial	A	0	1	0	0	0	0
1865	503216	4625268	17.4975	0.63473	0.01	1	Artificial	A	0	1	0	0	0	0
1866	503206	4.62526e+06	17.4975	0.63473	0.01	1	Artificial	A	0	1	0	0	0	0
1867	503177	4.62526e+06	17.4975	0.606468	0.01	2	Artificial	A	0	1	0	0	0	0
1868	503139	4625245	17.4975	0.606468	0.01	2	Artificial	A	0	1	0	0	0	0
1869	503120	4.62524e+06	17.4975	0.606468	0.01	2	Artificial	A	0	1	0	0	0	0
1870	503110	4625237	17.4975	0.606468	0.01	1	Artificial	A	0	1	0	0	0	0
1871	503091	4625231	17.4975	0.606468	0.01	2	Artificial	A	0	1	0	0	0	0
1872	503024	4.62521e+06	17.4975	0.606468	0.01	1	Artificial	A	0	1	0	0	0	0
1873	503014	4625209	17.4975	0.606468	0.01	1	Artificial	A	0	1	0	0	0	0
1874	503005	4.62521e+06	17.4975	0.606468	0.01	1	Artificial	A	0	1	0	0	0	0
1875	502957	4.62519e+06	17.5063	0.606468	0.01	2	Artificial	A	0	1	0	0	0	0
1876	502947	4625189	17.5063	0.606468	0.01	1	Artificial	A	0	1	0	0	0	0
1877	502578	4.62528e+06	17.5063	0.442937	0.01	1	Plutonic	N	0	0	0	0	0	0
1878	502557	4.62525e+06	17.5063	0.442937	0.01	1	Plutonic	N	0	0	0	0	0	0
1879	502597	4.62523e+06	17.5063	0.442937	0.01	1	Plutonic	N	1	1	0	0	0	1
1880	502569	4625211	17.5063	0.442937	0.01	1	Plutonic	N	1	0	0	0	0	0
1881	502560	4.62512e+06	17.5063	0.442937	0.01	1	Plutonic	N	1	1	0	0	0	0
1882	502550	4625110	17.5063	0.442937	0.01	3	Plutonic	N	1	1	0	0	0	0
1883	502619	4624963	17.5063	0.442937	0.01	3	Plutonic	N	1	1	0	0	0	0
1884	502619	4624958	17.5063	0.442937	0.01	3	Plutonic	N	1	1	0	0	0	0
1885	502705	4.62485e+06	17.5063	0.442937	0.01	2	Plutonic	N	1	1	0	0	0	1
1886	502695	4624841	17.5063	0.442937	0.01	1	Plutonic	N	1	1	0	0	0	1
1887	502705	4624760	17.5063	0.607495	0.0137792	4	Plutonic	N	1	1	0	0	0	0
1888	502750	4624721	17.5063	0.607495	0.0137792	4	Plutonic	N	1	1	0	0	0	0
1889	502781	4624709	17.5063	0.607495	0.0137792	3	Plutonic	N	1	1	0	0	0	0
1890	502590	4624643	17.5063	0.607495	0.0137792	2	Plutonic	N	0	0	0	0	0	0
1891	502582	4625389	17.5063	0.442937	0.01	2	Plutonic	A	0	0	0	0	0	0
1892	506861	4.63064e+06	17.4493	0.183853	0.0355704	1	Plutonic	N	1	0	0	0	0	1
1893	502423	4.62473e+06	17.5063	0.49641	0.01	3	Plutonic	N	1	1	0	0	0	1
1894	502431	4.62474e+06	17.5063	0.49641	0.01	4	Plutonic	N	1	1	0	0	0	0
1895	502427	4.62474e+06	17.5063	0.49641	0.01	3	Plutonic	N	1	1	0	0	0	0
1896	502411	4624761	17.5063	0.49641	0.01	3	Plutonic	N	1	1	0	0	0	0
1897	502369	4624803	17.5063	0.49641	0.01	3	Plutonic	N	1	1	0	0	0	0
1898	502318	4.62484e+06	17.5063	0.420741	0.01	2	Plutonic	N	1	1	0	0	0	1
1899	500602	4624455	17.522	0.305942	0.01	2	Plutonic	N	0	0	0	0	0	0
1900	500432	4624275	17.522	0.489749	0.01	4	Plutonic	N	0	0	0	0	0	0
1901	500425	4624268	17.522	0.489749	0.01	1	Plutonic	N	0	0	0	0	0	0
1902	500401	4.62422e+06	17.522	0.489749	0.01	4	Plutonic	N	1	1	0	0	0	0
1903	500383	4.62422e+06	17.522	0.489749	0.01	4	Plutonic	N	1	1	0	0	0	0
1904	500362	4.62423e+06	17.522	0.489749	0.01	4	Plutonic	N	0	0	0	0	1	0
1905	500363	4624220	17.522	0.489749	0.01	3	Plutonic	N	0	0	0	0	1	0
1906	500362	4624218	17.522	0.489749	0.01	2	Plutonic	N	1	1	0	0	0	0
1907	500352	4624215	17.522	0.489749	0.01	2	Plutonic	N	1	1	0	0	0	0
1908	500354	4624197	17.522	0.489749	0.01	2	Plutonic	N	1	0	0	0	0	0
1909	500379	4.62416e+06	17.522	0.489749	0.01	3	Plutonic	N	1	0	0	0	0	0
1910	500385	4624150	17.522	0.489749	0.01	3	Plutonic	N	1	0	0	0	0	0
1911	500343	4.62412e+06	17.522	0.489749	0.01	3	Mineral	N	1	1	0	0	0	1
1912	500331	4.62411e+06	17.522	0.489749	0.01	4	Mineral	N	1	1	0	0	0	1
1913	500254	4.62412e+06	17.5308	0.489749	0.01	4	Plutonic	N	0	0	0	0	1	0
1914	500244	4.62411e+06	17.5308	0.489749	0.01	5	Plutonic	N	0	0	0	0	1	0
1915	500330	4.62411e+06	17.522	0.489749	0.01	4	Mineral	N	1	1	0	0	0	1
1916	500319	4.62411e+06	17.5308	0.489749	0.01	4	Mineral	N	1	1	0	0	0	1
1917	500308	4624109	17.5308	0.489749	0.01	4	Mineral	N	1	1	0	0	0	1
1918	500316	4624092	17.5308	0.489749	0.01	1	Mineral	N	1	1	0	0	0	0
1919	500279	4624110	17.5308	0.489749	0.01	3	Mineral	N	0	0	0	0	1	0
1920	500270	4.62411e+06	17.5308	0.489749	0.01	3	Mineral	N	0	0	0	0	1	0
1921	500264	4624111	17.5308	0.489749	0.01	3	Plutonic	N	1	0	0	0	0	0
1922	500245	4.6241e+06	17.5308	0.489749	0.01	4	Plutonic	N	1	1	0	0	0	0
1923	500288	4623936	17.5308	0.564234	0.01	2	Plutonic	N	1	0	1	0	0	0
1924	500319	4623907	17.5308	0.564234	0.01	3	Plutonic	N	1	0	0	0	0	0
1925	500152	4.62398e+06	17.5308	0.564234	0.01	3	Plutonic	N	0	0	0	0	0	0
1926	499869	4.62383e+06	17.5308	0.564234	0.01	1	Plutonic	N	0	0	0	0	0	0
1927	499729	4.62368e+06	17.5308	0.243321	0.0505932	1	Plutonic	N	1	0	0	0	0	0
1928	499722	4623687	17.5308	0.243321	0.0505932	2	Plutonic	N	1	0	0	0	0	0
1929	499711	4.62369e+06	17.5308	0.243321	0.0505932	1	Plutonic	N	1	0	0	0	0	0
1930	498996	4.6234e+06	17.5396	0.561723	0.01	2	Plutonic	N	1	0	0	0	0	0
1931	498910	4623399	17.5396	0.561723	0.01	2	Plutonic	N	1	1	0	0	0	1
1932	498700	4623353	17.5396	0.536007	0.01	1	Plutonic	N	0	0	0	0	0	0
1933	498698	4.62335e+06	17.5396	0.536007	0.01	2	Plutonic	N	0	0	0	0	0	0
1934	498689	4.62332e+06	17.5396	0.424527	0.01	2	Plutonic	N	0	0	0	0	0	0
1935	498707	4623282	17.5396	0.424527	0.01	3	Plutonic	N	1	1	0	0	0	1
1936	498708	4623272	17.5396	0.424527	0.01	2	Plutonic	N	1	1	0	0	0	1
1937	498708	4.62327e+06	17.5396	0.424527	0.01	2	Plutonic	N	1	0	0	0	0	0
1938	498602	4623285	17.5396	0.424527	0.01	3	Plutonic	N	1	0	0	0	0	0
1939	498602	4623284	17.5396	0.424527	0.01	3	Plutonic	N	1	0	0	0	0	0
1940	498542	4.6233e+06	17.5396	0.424527	0.01	3	Plutonic	N	0	0	0	0	0	0
1941	498538	4.6233e+06	17.5396	0.424527	0.01	1	Plutonic	N	0	0	0	0	0	0
1942	498528	4.6233e+06	17.5396	0.424527	0.01	1	Plutonic	N	0	0	0	0	0	0
1943	498488	4623271	17.5396	0.424527	0.01	1	Plutonic	N	0	0	0	0	0	0
1944	498480	4623259	17.5396	0.424527	0.01	2	Plutonic	N	0	0	0	0	0	0
1963	497402	4.62206e+06	17.5527	0.321923	0.0367092	2	Plutonic	N	1	1	0	0	0	1
1964	497391	4622059	17.5527	0.321923	0.0367092	2	Plutonic	N	1	1	0	0	0	1
1965	497437	4.62207e+06	17.5527	0.321923	0.0367092	1	Plutonic	N	1	1	0	0	0	1
1966	497435	4.62206e+06	17.5527	0.321923	0.0367092	1	Plutonic	N	1	1	0	0	0	1
1967	497312	4.62201e+06	17.5615	0.321923	0.0367092	2	Plutonic	N	0	0	0	0	0	0
1968	497319	4.62194e+06	17.5615	0.321923	0.0367092	1	Plutonic	N	0	0	0	0	0	0
1969	497215	4621784	17.5615	0.253727	0.0591672	2	Plutonic	N	1	0	0	0	0	0
1970	497196	4.6218e+06	17.5615	0.253727	0.0591672	3	Plutonic	N	1	0	0	0	0	0
1971	497171	4.62171e+06	17.5615	0.253727	0.0591672	1	Plutonic	N	1	1	0	0	0	0
1972	497179	4.6217e+06	17.5615	0.253727	0.0591672	3	Plutonic	N	1	1	0	0	0	0
1973	497220	4621708	17.5615	0.253727	0.0591672	1	Plutonic	N	1	1	0	0	0	0
1974	497192	4621675	17.5615	0.253727	0.0591672	2	Plutonic	N	1	1	0	0	0	0
1975	496888	4.62143e+06	17.5615	0.489144	0.01	2	Plutonic	N	1	0	0	0	0	1
1976	496888	4.62143e+06	17.5615	0.489144	0.01	2	Plutonic	N	1	0	0	0	0	1
1977	496848	4.62135e+06	17.5615	0.489144	0.01	1	Plutonic	N	1	1	0	0	0	0
1978	496724	4621251	17.5615	0.489144	0.01	4	Plutonic	N	1	1	0	0	0	1
1979	496688	4.62122e+06	17.5615	0.554617	0.0118987	3	Plutonic	N	1	0	0	0	0	0
1980	496704	4.62122e+06	17.5615	0.554617	0.0118987	1	Plutonic	N	1	1	0	0	0	1
1981	496686	4.62122e+06	17.5615	0.554617	0.0118987	3	Plutonic	N	1	0	0	0	0	0
1982	496663	4.62119e+06	17.5615	0.554617	0.0118987	1	Plutonic	N	1	0	0	0	0	0
1983	496656	4.62119e+06	17.5615	0.554617	0.0118987	2	Plutonic	N	1	0	0	0	0	0
1984	496640	4621164	17.5615	0.554617	0.0118987	2	Plutonic	N	1	1	0	0	0	1
1985	496296	4620286	17.5702	0.189252	0.0309021	4	Plutonic	N	1	0	1	0	0	0
1986	496284	4.62027e+06	17.5702	0.189252	0.0309021	4	Plutonic	N	1	1	0	0	0	0
1987	496282	4620259	17.5702	0.189252	0.0309021	3	Plutonic	N	1	1	0	0	0	0
1988	496250	4620258	17.5702	0.189252	0.0309021	4	Plutonic	N	1	1	0	0	0	0
1989	496256	4620246	17.5702	0.189252	0.0309021	4	Plutonic	N	1	1	0	0	0	0
1990	496254	4620259	17.5702	0.189252	0.0309021	5	Plutonic	N	1	0	1	0	0	0
1991	496221	4620175	17.5702	0.189252	0.0309021	1	Plutonic	N	1	1	0	0	0	0
1992	496184	4620194	17.5702	0.189252	0.0309021	3	Plutonic	N	0	0	0	0	0	0
1993	496157	4620200	17.5702	0.189252	0.0309021	3	Plutonic	N	1	1	0	0	0	0
1994	496154	4620210	17.5702	0.189252	0.0309021	2	Plutonic	N	1	1	0	0	0	0
1995	496103	4.6203e+06	17.5702	0.189252	0.0309021	3	Plutonic	N	1	0	1	0	0	0
1996	496100	4620309	17.5702	0.189252	0.0309021	3	Plutonic	N	0	0	0	0	1	0
[truncated: 14,102 more rows]
